# Supplementary material for: Selective control of synaptically-connected circuit elements by all-optical synapses
Source: Commun Biol. 2022 Jan 11;5:33. doi: 10.1038/s42003-021-02981-7 (PMC8752598; doi:10.1038/s42003-021-02981-7)
Supplement: Supplementary file 4 — Supplementary Data 1 [file 42003_2021_2981_MOESM4_ESM.xlsx]

## Sheet: Fig. 2d
Supplementary Data 1. Modulation of activity by Interluminescence of excitatory and inhibitory opsin expressing postsynaptic neurons.
	Fig. 2d
	CHR (C128S) + luciferase 5 sec Before Blue light	CHR (C128S) + luciferase 5 sec After Blue light		CHR (C128S) + luciferase 5 sec Before CTZ	CHR (C128S) + luciferase 5 sec After CTZ		CHR (C128S) + luciferase 5 sec Before Vehicle	CHR (C128S) + luciferase 5 sec After Vehicle				hGtACR2 + luciferase 5 sec Before Blue light	hGtACR2 + luciferase 5 sec After Blue light		hGtACR2 + luciferase 5 sec Before CTZ	hGtACR2 + luciferase 5 sec After CTZ		hGtACR2 + luciferase 5 sec Before Vehicle	hGtACR2 + luciferase 5 sec After Vehicle
	44	157		4	41		7	11				8	0		5	1		22	23
	5	167		0	210		9	7				31	17		18	2		4	5
	28	97		0	62		14	9				123	80		145	14		7	9
	6	167		0	251		14	21				4	2		6	0		40	27
	24	89		3	33		8	7				19	1		21	0		2	2
	51	259		1	494		2	2				17	10		16	0		4	4
	76	237		9	142		4	7				50	22		9	2		15	14
	4	155		0	199		11	9				40	27		11	0		36	22
	20	209		1	439		22	17				14	7		20	4		4	5
	0	121		7	78		1	2				25	8		28	10		24	21
	6	302		2	202		22	19				9	5		6	0		13	16
	0	88		1	70		10	4				15	7		10	2		19	23
	1	111		0	86		11	13				17	6		42	8		14	18
	0	118		1	41		15	18				25	12		51	5		15	14
	0	88		0	56		21	23				76	58		16	2		10	6
	0	121		0	96		14	12				33	24		89	40		12	12
	0	110		0	20		20	18				26	13		152	68		9	6
	0	113		0	73		7	13				157	96		112	17		9	9
	9	108		13	127		7	7				32	15		47	15		9	9
	37	137		34	341		4	4				4	0		124	102		24	23
	0	117		0	109		0	2				12	4		126	79		11	12
	0	126		0	181		1	7				35	20		48	12		16	13
	1	283		3	281		2	3				45	34		96	14		2	3
	0	89		0	38		7	6				28	19		37	0		24	25
	0	97		0	25							9	2		123	86		6	6
	2	128		0	89							35	24		135	108		10	14
	10	216		7	243							39	22		79	30		36	35
	1	124		1	162							45	32		195	77		24	28
	3	132		3	212							24	5		133	84		25	25
	2	119		0	241							9	1		86	45		10	14
	12	148		0	105							24	19		91	43		19	20
	16	109		15	109							22	9		58	22		2	3
	7	126		4	171							57	29		200	159		20	15
	1	90		1	44							14	7		76	45		31	31
	2	110		8	125							10	5		64	21		20	24
	0	96		0	28							13	4		18	8		13	20
	4	138		1	148							12	0		13	5		15	17
	0	95		0	19							4	0		11	2		12	11
	21	115		33	166							11	5		6	0		23	22
	2	116		0	114							8	0		13	2		1	1
	0	94		0	11							24	9		26	0		12	14
	0	75		5	43							25	7		24	9		13	11
	0	115		0	112							14	4		19	0		8	6
	0	91		0	16							45	22		47	14		10	10
	0	98		0	69							6	2		5	1		24	25
	9	181		2	246							63	40		55	7		5	5
	4	105		0	32							44	36		31	6		11	14
	42	263		38	151							27	12		30	12		11	9
	10	103		2	79							62	25		55	4		31	31
	0	109		0	28
	1	119		0	195
	0	95		0	47
	9	118		10	63
	0	86		0	31
	2	107		7	30
	3	94		9	23
	0	76		0	21
	6	381		2	234
	0	114		0	10
	0	105		0	13
	0	103		1	22
	1	97		0	21
