# Supplementary material for: Selective control of synaptically-connected circuit elements by all-optical synapses
Source: Commun Biol. 2022 Jan 11;5:33. doi: 10.1038/s42003-021-02981-7 (PMC8752598; doi:10.1038/s42003-021-02981-7)
Supplement: Supplementary file 5 — Supplementary Data 2 [file 42003_2021_2981_MOESM5_ESM.xlsx]

## Sheet: Fig. 3c
Supplementary Data 2. Communication via Interluminescence in co-cultured populations depends on intact synaptic connections.
	Fig. 3c
	Blue light 'un-cut' Before	Blue light 'un-cut' After	Blue light 'Cut' Before	Blue light 'Cut' After			Electrical stimulation 'un-cut' Before	Electrical stimulation 'un-cut' After	Electrical stimulation 'Cut' Before	Electrical stimulation 'Cut' After			CTZ 'un-cut' Before	CTZ 'un-cut' After	CTZ 'Cut' Before	CTZ 'Cut' After
	2	10	0	64			0	18	30	29			35	143	36	28
	47	67	2	157			15	43	33	36			40	66	10	3
	52	64	0	11			19	67	24	24			19	24	85	56
	57	79	0	70			40	83	31	32			31	51	41	35
	15	23	7	152			12	54	37	30			45	85	43	45
	9	15	0	73			2	17	42	40			31	89	49	62
	66	82	5	35			12	91	23	20			24	98	97	87
	43	70	0	114			1	32	26	32			11	41	31	24
	56	67	0	110			36	47	27	25			77	191	76	54
	14	27	0	102			22	45	67	52			104	211	51	46
	11	15	0	64			3	38	37	25			4	83	70	48
	39	78	0	78			22	108	30	22			12	24	139	129
	59	129	0	183			11	68	82	70			200	590	49	56
	70	86	0	78			18	73	44	38			213	470	49	45
	176	267	2	124			32	44	31	28			158	413	34	35
	207	488	0	129			3	20	24	27			136	289	70	86
	148	343	0	62			6	47	57	63			103	638	21	15
	107	319	0	83			6	29	68	58			102	251	22	25
	73	218	0	119			5	33	36	33			54	618	121	137
	107	238	0	251			1	57	12	13			106	572	9	8
	67	211	0	39			13	27	116	115			232	893	25	38
	112	288	0	85			23	58	24	30			271	424	60	83
	229	468	0	14			72	147	70	68			51	538	40	36
	249	383	0	121			98	131	20	26			118	866	109	120
	61	385	0	72			6	16	92	92			194	423	103	98
	96	449	58	177			66	111	78	70			57	523	102	118
	163	345	66	100			0	13	55	50			88	651	10	16
	51	313	13	162			2	30	106	92			195	881	400	446
	78	305	1	109			1	21	145	152			161	273	132	96
	170	611	10	209			103	220	154	155			148	679	315	341
	152	199	102	294			78	159	8	12			284	482	392	401
	154	476	11	46			25	36	374	375			164	582	52	59
	351	471	17	269			0	123					105	225	238	270
	144	394	50	319			5	69					140	355	160	148
	89	164	10	211			0	114					153	488	59	77
	118	258	84	380			157	229					166	633	150	112
	105	473	0	22			177	276					82	537	147	121
	149	541	116	237			4	63					92	397	173	187
	65	146	105	298			6	109					162	574
	75	295	76	249			68	124					232	315
	148	303	0	47			14	53					196	286
	163	428	8	90			8	65					354	418
	140	302	120	318			55	157					161	222
	135	368	93	336			33	162					129	215
	236	452	0	53			28	100					171	301
	96	297	12	109			404	473					307	435
	85	251	158	274			66	135					183	199
	139	241	242	288			18	123					201	297
	113	351	332	479			28	118					162	284
	252	508	38	145			30	85					252	344
	64	83	131	285			45	141					355	404
	86	111	154	307			12	77
	140	306	227	478			4	125
	155	393	72	115			32	101
	136	208	184	259
	31	53	150	209
	137	394	402	499
	159	270	0	19
	22	70
	155	259
	285	550
	159	370
	249	518
