# Supplementary material for: Selective control of synaptically-connected circuit elements by all-optical synapses
Source: Commun Biol. 2022 Jan 11;5:33. doi: 10.1038/s42003-021-02981-7 (PMC8752598; doi:10.1038/s42003-021-02981-7)
Supplement: Supplementary file 6 — Supplementary Data 3 [file 42003_2021_2981_MOESM6_ESM.xlsx]

## Sheet: Supp Fig. 4c
Supplementary Data 3. Synaptic Blockers for isolating Interluminescence effects.
	Supp Fig. 4c
	Spontaneous activity	Synaptic blockers	Blue light
	294	0	146
	303	0	35
	360	0	61
	453	0	32
	357	3	21
	7	0	16
	19	0	19
	18	0	55
	7	1	13
	10	0	13
	5	0	11
	47	0	52
	25	0	29
	27	0	40
	10	0	13
	4	1	20
	24	0	28
	18	1	11
	16	3	20
	28	3	41
	68	5	192
	20	0	26
	59	1	104
	10	0	14
	93	1	113
	37	0	41
	38	3	44
