# Supplementary material for: Selective control of synaptically-connected circuit elements by all-optical synapses
Source: Commun Biol. 2022 Jan 11;5:33. doi: 10.1038/s42003-021-02981-7 (PMC8752598; doi:10.1038/s42003-021-02981-7)
Supplement: Supplementary file 7 — Supplementary Data 4 [file 42003_2021_2981_MOESM7_ESM.xlsx]

## Sheet: Fig. 4c
Supplementary Data 4. Interluminescence elicits postsynaptic firing increase in the presence of synaptic blockers dependent on presynaptic neuronal activity.
	Fig. 4c
	Synaptic blockers (Before)	Synaptic blockers (After)	SB + CTZ (Before)	SB + CTZ (After)	SB + Vehicle (Before)	SB + Vehicle (fter)
	303	0	87	64	84	0
	360	0	108	92	82	3
	453	0	192	85	62	0
	357	3	189	101	185	0
	7	0	240	169	19	1
	19	0	144	166	68	0
	18	0	224	107	53	0
	7	1	205	183	50	0
	10	0	121	94	61	0
	5	0	138	81	15	0
	47	0	209	154	140	0
	25	0	170	113	51	0
	27	0	193	136	16	1
	10	0	125	101	83	0
	4	1	164	186	125	0
	24	0	221	204	23	1
	18	1	284	779	5	2
	16	3	152	280	6	0
	28	3	600	1472	114	0
	68	5	915	954	38	0
	20	0	198	341	12	1
	59	1	889	1384	70	0
	10	0	394	555	141	0
	93	1	420	884	15	7
	79	10	276	706	8	1
	37	0	169	346	61	0
	38	3	315	580	279	1
			242	366	294	0
			114	119	234	5
			311	161	241	3
			142	243	264	1
			245	192	363	22
			107	116	340	0
			181	116	310	3
			276	229	286	0
			233	156	312	0
			261	269	300	0
					337	0

## Sheet: Fig. 4e
Supplementary Data 3. Interluminescence elicits postsynaptic firing increase in the presence of synaptic blockers dependent on presynaptic neuronal activity.
	Fig. 4e
	Synaptic blockers (After)	CTZ added later (After)	Synaptic blockers (After)	Electrical stm (After)	Electrical stm + CTZ (afte)	Electrical stm + Vehicle (After)
	6	4	0	1	3	0
	2	0	0	0	12	0
	0	0	0	0	6	0
	0	0	0	0	11	0
	0	0	0	0	8	0
	8	7	0	0	12	0
	3	2	0	0	31	1
	9	0	0	0	28	0
	6	10	0	1	24	1
	3	2	0	0	13	0
	0	0	0	0		0
	11	12	6	5		3
	0	1	1	1		0
	1	2	0	0		2
	6	6	1	1		1
	2	1	1	0		0
	5	1	1	0		0
	6	4	0	0		0
			0	1		0
			0	0		0
			0	0		0
			1	1		0
			0	0		0
			0	0		0
			1	0		0
			0	0		0
			0	0		0
			0	0		0
			0	0		0
			0	0		0
			0	0		0
			0	0		0
			0	0		1
			0	0		0
			0	0		0
