# Supplementary material for: Selective control of synaptically-connected circuit elements by all-optical synapses
Source: Commun Biol. 2022 Jan 11;5:33. doi: 10.1038/s42003-021-02981-7 (PMC8752598; doi:10.1038/s42003-021-02981-7)
Supplement: Supplementary file 8 — Supplementary Data 5 [file 42003_2021_2981_MOESM8_ESM.xlsx]

## Sheet: Fig. 5c
Supplementary Data 5. Interluminescence is dependent on presynaptic vesicle release.
	Fig. 5c
	Spontaneous activity	Synaptic blockers (After)	Electrical stm stm (After)	Electrical stm stm + CTZ (After)	Blue light (Before)	Blue light (During)
	93	0	0	0	0	43
	376	3	0	3	0	166
	88	0	0	0	0	30
	187	0	0	1	0	18
	158	0	0	6	0	201
	74	0	1	0	0	27
	77	0	0	1	0	70
	125	0	0	1	0	31
	122	0	1	0	0	266
	98	0	7	2	2	92
	84	0	0	0	1	161
	146	0	3	1	7	118
	141	0	1	0	2	237
	53	0	0	0	1	5
	184	0	4	1	5	123
	115	0	1	1	0	207
	29	0	0	0	0	20
	34	0	0	0	0	33
	48	0	1	1	0	93
	76	0	1	0	3	59
	90	0	0	0	2	221
