# Supplementary material for: Selective control of synaptically-connected circuit elements by all-optical synapses
Source: Commun Biol. 2022 Jan 11;5:33. doi: 10.1038/s42003-021-02981-7 (PMC8752598; doi:10.1038/s42003-021-02981-7)
Supplement: Supplementary file 9 — Supplementary Data 6 [file 42003_2021_2981_MOESM9_ESM.xlsx]

## Sheet: Fig. 6c
Supplementary Data 6. Interluminescence is mediated by bioluminescence activation of the opsin.
	Fig. 6c
	Spontaneous activity	Synaptic blockers + CTZ	Green light
	72	53	3
	82	108	19
	2	94	37
	14	17	3
	46	66	17
	27	272	103
	54	87	0
	0	79	0
	0	109	73
	20	57	9
	35	155	50
	13	121	72
	0	7	0
	4	185	116
	0	14	0
	8	167	63
	54	33	0
	51	9	0
	178	22	4
	44	457	0
	17	268	0
	114	12	0
	112	36	4
	121	152	0
	67	12	0
	0	12	0
	54	161	0
	6	9	2
	58	58	20
	0	28	0
	20	58	0
	20	5	0
	0	8	0
	0	84	0
	26	12	0
	2	6	0
	0	26	0
	0	67	0
	26	18	0
	17	4	1
	4	25	0
	14	49	0
	103	22	1
	0	21	0
	0	52	0
	16	192	0
	156	56	37
	137	33	5
	149	26	0
	71	20	8
	28	4	0

## Sheet: Fig. 6f
Supplementary Data 6. Interluminescence is mediated by bioluminescence activation of the opsin.
	Fig. 6f
	Spontaneous activity	SB + CTZ (After), non-functional opsin	Synaptic blockers (After)
	33	0	6
	99	0	2
	16	0	0
	103	0	0
	103	0	0
	8	0	8
	115	0	3
	101	0	9
	187	0	6
	113	0	3
	45	0	0
	76	0	11
	115	0	0
	218	0	1
	26	0	6
	132	0	2
	48	0	5
	117	0	6
	33	0
	127	0
	62	0
	100	0
	64	0
	89	0
	5	0
	22	0
	0	0
	15	0
	4	0
	2	1
	96	0
	48	0
	7	0
	126	0
	75	0
	31	0
	107	0
	62	0
	66	0
	47	0
	65	0
	71	0
	88	0
	110	0
	74	0
	88	0
	97	0
	205	0
	68	0
