# Supplementary material for: Selective control of synaptically-connected circuit elements by all-optical synapses
Source: Commun Biol. 2022 Jan 11;5:33. doi: 10.1038/s42003-021-02981-7 (PMC8752598; doi:10.1038/s42003-021-02981-7)
Supplement: Supplementary file 10 — Supplementary Data 7 [file 42003_2021_2981_MOESM10_ESM.xlsx]

## Sheet: Fig. 7b
Supplementary Data 7. Modulation of postsynaptic neural activity by Interluminescence in vivo.
FIG7_panel_b_bioluminescence_series: Individual animal bioluminescent time series data. Time steps are on the rows and each animal is a column.
Time	exp 1	exp 3	cntrl 1	cntrl 2	cntrl 3
-180	486.703	493.277	496.749	494.053	1211.83
-179	487.031	492.775	496.842	492.66	1210.81
-178	486.875	492.275	496.939	492.223	1210.33
-177	487.339	492.312	496.255	492.777	1210.18
-176	488.032	492.533	495.149	492.84	1209.32
-175	487.843	492.283	494.549	492.439	1208.2
-174	487.704	490.983	495.06	491.949	1207.76
-173	488.278	490.252	495.552	491.485	1207.01
-172	488.576	491.035	495.686	491.873	1204.96
-171	488.953	492.134	495.837	491.836	1202.46
-170	489.425	492.438	495.439	491.552	1200.62
-169	489.151	492.693	494.978	491.963	1199.88
-168	488.812	492.653	495.307	491.965	1199
-167	488.173	492.713	495.573	491.623	1196.81
-166	487.31	492.964	495.348	492.071	1195.16
-165	487.29	493.159	494.924	491.825	1194.54
-164	488.075	493.233	494.588	491.43	1193.81
-163	488.42	493.753	494.211	491.82	1192.85
-162	488.281	493.892	494.19	492.926	1192.28
-161	488.054	492.518	493.672	493.109	1190.43
-160	487.833	490.86	493.125	492.954	1187.35
-159	488.322	490.524	493.719	493.461	1186.43
-158	488.725	490.844	494.894	493.666	1187.22
-157	488.912	491.48	495.45	493.633	1187.1
-156	488.943	492.141	495.287	493.679	1186.31
-155	488.928	491.451	495.374	493.411	1185.68
-154	489.113	490.39	495.57	493.311	1185.09
-153	489.388	490.228	495.977	493.331	1184.79
-152	489.553	490.323	496.059	492.365	1183.51
-151	489.408	490.798	495.782	491.6	1180.97
-150	489.358	491.137	495.782	491.545	1179.39
-149	488.724	491.152	495.631	490.923	1179.12
-148	487.536	492.034	495.226	491.111	1178.55
-147	487.781	492.659	494.616	492.193	1176.96
-146	488.424	492.219	493.918	492.211	1175.33
-145	488.581	491.722	494.244	492.091	1174.14
-144	488.92	491.706	495.231	491.597	1173.59
-143	489.248	491.748	495.635	490.3	1172.08
-142	489.07	492.696	495.365	490.093	1169.01
-141	488.99	493.923	495.231	491.383	1165.25
-140	489.221	493.902	495.245	492.343	1161.64
-139	488.927	493.033	494.992	492.177	1159.44
-138	488.125	492.386	494.528	491.09	1158.08
-137	487.527	492.034	494.195	490.171	1157.17
-136	487.644	492.233	494.544	490.674	1155.51
-135	488.974	492.397	494.635	491.744	1153.1
-134	490.641	492.25	494.054	491.641	1150.81
-133	490.795	492.221	493.4	490.8	1149.1
-132	489.812	492.501	494.177	490.974	1149.22
-131	488.793	492.893	495.775	491.803	1150.1
-130	488.21	493.295	496.27	492.448	1148.94
-129	488.677	493.136	495.584	492.727	1146.1
-128	488.799	492.866	494.589	493.008	1143.82
-127	487.772	492.54	494.505	493.678	1142.31
-126	487.974	491.333	495.345	493.646	1141.78
-125	488.629	490.671	496.087	492.736	1140.33
-124	488.56	491.281	496.314	492.113	1138.11
-123	488.025	492.484	496.683	492.048	1137.29
-122	487.984	492.835	497.097	492.152	1137.3
-121	488.624	492.718	496.516	492.365	1136.52
-120	489.342	492.759	495.375	492.004	1134.24
-119	489.327	492.337	495.073	490.967	1132.76
-118	489.219	492.286	495.097	490.799	1131.77
-117	489.851	492.735	494.932	490.991	1129.79
-116	489.918	492.816	494.81	490.636	1128.07
-115	488.831	492.992	495.502	490.796	1126.84
-114	487.979	493.076	496.076	491.367	1125.11
-113	488.175	493.244	496.015	491.505	1122.62
-112	488.509	493.152	496.03	492.068	1121.12
-111	488.863	491.959	496.296	492.919	1119.87
-110	489.429	490.515	496.863	493.255	1116.94
-109	489.181	489.939	496.671	492.757	1114.3
-108	488.074	490.283	495.84	491.491	1113.42
-107	487.369	490.946	494.895	490.547	1111.69
-106	487.449	491.204	494.386	491.119	1109.81
-105	488.336	491.432	494.475	492.307	1108.17
-104	489.304	491.728	494.768	492.933	1105.28
-103	488.97	491.488	495.283	493.222	1102.54
-102	487.832	490.666	495.867	493.166	1100.89
-101	487.102	489.955	496.427	492.425	1100.58
-100	487.289	490.759	497.128	491.078	1099.5
-99	488.386	492.476	496.731	490.158	1097.03
-98	488.922	493.349	495.452	490.091	1093.61
-97	488.391	493.368	494.989	490.963	1091.23
-96	488.004	492.834	495.014	491.832	1090.55
-95	487.517	492.047	494.545	492.015	1091.49
-94	486.759	491.505	494.164	492.927	1092.44
-93	487.066	491.121	493.824	493.435	1089.61
-92	487.747	491.021	493.389	492.537	1085.47
-91	487.673	491.707	494.037	491.942	1082.8
-90	487.105	491.794	495.37	491.583	1080.82
-89	487.13	491.065	495.514	491.512	1079.76
-88	486.924	490.722	494.515	492.691	1080.61
-87	486.263	491.21	493.547	493.524	1081.43
-86	486.221	492.041	494.349	492.845	1080.09
-85	486.936	492.72	495.211	492.454	1077.74
-84	487.306	492.202	495.199	492.581	1076.29
-83	487.449	490.852	495.289	492.204	1075.16
-82	487.398	490.438	495.244	492.365	1072.72
-81	487.86	490.808	494.21	493.656	1070.96
-80	488.521	490.65	493.421	494.168	1070.54
-79	488.822	490.497	493.985	493.761	1069.63
-78	488.598	490.508	494.395	492.851	1067.27
-77	487.962	490.53	493.939	491.456	1065.26
-76	487.391	490.508	493.681	490.599	1063.85
-75	487.528	490.231	493.96	490.706	1062
-74	488.266	490.231	494.33	491.295	1060.04
-73	488.744	491.328	494.616	492.065	1058.21
-72	488.745	492.647	494.406	491.288	1055.74
-71	488.138	492.626	494.164	489.932	1053.12
-70	487.348	491.852	494.001	490.329	1051.4
-69	487.559	491.414	494.065	491.526	1049.92
-68	488.106	491.362	493.687	491.335	1048.22
-67	488.298	492.122	493.503	491.561	1046.63
-66	488.296	492.788	494.613	492.359	1045.45
-65	487.27	492.627	495.72	492.285	1044.1
-64	486.041	492.293	495.752	491.647	1042.38
-63	486.298	492.4	495.756	491.538	1041.37
-62	487.294	492.819	495.511	492.179	1039.93
-61	487.646	492.702	495.421	492.975	1037.7
-60	487.629	492	495.906	493.184	1035.21
-59	487.333	491.352	496.531	492.785	1033.79
-58	487.209	490.916	496.293	492.587	1033.57
-57	488.099	491.467	495.641	492.268	1031.99
-56	488.881	492.356	495.278	491.821	1028.83
-55	488.29	492.869	495.456	492.301	1025.76
-54	487.456	493.345	495.939	492.917	1022.35
-53	487.452	493.197	496.024	492.936	1018.52
-52	487.658	491.921	495.361	493.661	1016.8
-51	488.106	490.982	494.759	493.944	1017.87
-50	488.602	490.663	494.99	492.65	1018.21
-49	488.356	490.6	495.66	492.151	1017.09
-48	488.442	490.714	495.435	491.754	1016.87
-47	488.671	490.605	494.578	490.624	1016.45
-46	488.713	491.031	494.709	490.631	1014.32
-45	489.392	491.625	495.379	491.86	1011.38
-44	490.552	491.653	495.753	491.994	1009.07
-43	491.312	491.151	496.446	491.317	1007.8
-42	491.767	490.593	496.839	491.088	1007.27
-41	491.334	489.499	496.343	491.314	1009.36
-40	491.034	489.158	495.552	491.326	1016.25
-39	491.221	490.396	494.813	490.956	1024.92
-38	491.128	491.646	495.155	490.699	1033.06
-37	490.383	492.757	495.899	491.537	1041.9
-36	490.754	493.238	496.547	491.598	1051.15
-35	491.905	492.832	497.023	490.832	1059.38
-34	492.148	492.532	497.409	491.335	1068.76
-33	492.196	492.963	497.738	492.511	1079.82
-32	492.994	493.025	497.944	492.656	1090.71
-31	494.458	492.827	497.946	492.558	1098.04
-30	495.283	492.655	498.368	493.132	1101.57
-29	495.217	492.811	498.572	493.129	1105.01
-28	494.972	492.681	498.611	493.234	1111.42
-27	495.879	492.013	498.328	493.266	1120.2
-26	496.303	491.39	498.266	492.75	1129.84
-25	496.113	491.903	499.345	492.648	1137.13
-24	496.827	492.897	500.935	492.816	1139.7
-23	498.326	492.885	501.556	492.639	1138.65
-22	499.23	492.238	502.043	492.716	1136.16
-21	499.395	492.272	503.114	493.071	1132.47
-20	499.059	492.513	503.933	492.964	1126.9
-19	498.522	493.134	504.688	493.354	1120.64
-18	498.988	494.322	505.557	494.256	1115.55
-17	500.192	495.698	506.593	495.951	1113.18
-16	501.714	497.167	507.482	499.229	1112.77
-15	503.207	499.618	508.251	502.268	1112.03
-14	503.792	504.946	509.01	505.797	1109.76
-13	503.345	513.9	510.036	514.08	1107.72
-12	504.546	526.438	511.24	528.103	1107.3
-11	508.632	542.86	512.84	546.947	1107.84
-10	513.581	562.428	514.423	569.776	1109.97
-9	517.622	584.07	515.851	594.956	1115.13
-8	520.963	607.664	517.299	621.108	1122.57
-7	523.169	632.038	519.329	648.031	1131.1
-6	525.347	656.721	521.06	675.095	1140.75
-5	528.433	681.446	522.168	702.636	1149.32
-4	530.656	706.007	523.05	731.78	1156.6
-3	531.954	729.931	523.712	763.472	1166.93
-2	533.585	753.66	524.542	797.238	1182.44
-1	538.831	777.071	526.316	833.694	1200.96
0	553.124	799.215	528.74	872.315	1222.63
1	572.853	821.402	529.789	910.324	1249.2
2	589.385	845.137	530.336	945.056	1282.04
3	601.673	867.383	531.841	976.631	1318.68
4	612.452	886.24	534.208	1004.86	1357.68
5	623.727	904.764	535.775	1027.74	1398.11
6	636.471	924.686	536.17	1044.96	1436.44
7	649.277	947.016	537.135	1059.99	1470.16
8	660.423	967.489	538.494	1072.95	1500.79
9	670.772	985.172	539.442	1083.02	1529.27
10	680.671	1000.49	540.626	1092.98	1554.97
11	688.875	1019.13	542.626	1104.61	1577.18
12	695.878	1037.59	543.614	1114.87	1594.54
13	700.852	1048.55	543.536	1123.87	1607.05
14	703.659	1052.79	543.606	1133.09	1613.45
15	706.269	1058.54	544.203	1141.15	1612.92
16	709.314	1066.51	545.578	1146.26	1608.63
17	711.221	1073.7	546.589	1149.52	1602.85
18	712.064	1078.58	546.901	1152.55	1596.12
19	711.867	1079.6	547.084	1155.75	1589.82
20	709.116	1079.36	547.232	1158.83	1585.13
21	706.165	1080.31	546.994	1160.11	1581.52
22	704.963	1082.18	547.067	1159.32	1577.37
23	703.045	1084.72	548.252	1160.22	1573.72
24	702.08	1090.33	550.273	1160.83	1569.89
25	703.482	1094.43	552.334	1162.32	1566.07
26	703.741	1094.56	553.577	1166.85	1562.05
27	701.588	1095.66	552.928	1171.9	1558.22
28	698.192	1098.06	552.794	1175.51	1554.18
29	694.053	1100.07	553.926	1180.59	1548.65
30	689.893	1104.42	555.113	1187.62	1542.2
31	687.437	1110.93	555.838	1195.22	1536.85
32	685.642	1115.12	556.646	1202.84	1533.34
33	682.976	1119.32	557.745	1210.2	1528.77
34	678.899	1121.66	558.751	1216.43	1524.08
35	675.8	1123.83	559.076	1222.69	1521.05
36	674.439	1131.05	559.346	1228.74	1517.27
37	673.174	1141.04	560.034	1232.81	1514.81
38	671.64	1148.99	560.935	1234.38	1514.52
39	671.215	1155.5	561.536	1235.63	1513.87
40	670.272	1156.47	562.16	1238.1	1511.88
41	667.882	1153.12	563.648	1242.17	1510.06
42	667.381	1153.78	564.048	1246.17	1509.41
43	668.079	1156.22	564.259	1247.6	1509.17
44	668.695	1154.7	565.141	1248.66	1507.95
45	670.151	1151.06	566.509	1250.06	1509.81
46	670.701	1147.56	567.133	1252.25	1521.52
47	670.872	1147.13	567.086	1256.76	1541.29
48	671.212	1149.49	567.558	1261.53	1555.65
49	670.952	1151.78	568.191	1264.14	1561.64
50	669.805	1147.69	568.628	1267.12	1565.76
51	667.728	1141.31	568.847	1273.31	1568.94
52	666.173	1138.76	568.688	1279.64	1570.49
53	665.539	1140.81	568.69	1283.45	1572.24
54	665.143	1147.95	569.571	1285.55	1574.3
55	663.803	1154.41	570.456	1289.1	1577.37
56	661.903	1158.25	570.711	1294.29	1581.29
57	660.957	1160	569.799	1298.72	1584.84
58	661.608	1156.85	570.131	1304.14	1588.62
59	661.171	1149.11	570.608	1309.93	1592.9
60	660.066	1144.15	570.346	1312.9	1596.04
61	660.112	1146.42	570.402	1313.41	1597.84
62	660.722	1149.57	570.475	1314.64	1598.34
63	660.809	1148.54	570.042	1317.99	1598.7
64	659.462	1144.83	569.613	1322.14	1599.99
65	658.466	1140.48	569.121	1325.63	1602.51
66	659.173	1138.44	568.792	1327.56	1605.85
67	660.279	1137.36	568.568	1328.95	1610.5
68	660.679	1135.3	568.092	1330.64	1614.77
69	660.441	1132.38	567.94	1331.52	1616.93
70	661.662	1130	568.142	1331.79	1618.4
71	665.348	1127.2	568.233	1332.82	1618.83
72	668.8	1124.78	567.668	1334.84	1617.82
73	669.514	1125.04	567.229	1334.96	1616.18
74	669.03	1127.71	567.814	1333.05	1614.5
75	668.706	1130.26	568.407	1332.55	1612.45
76	668.738	1131.33	568.092	1331.67	1611.18
77	669.651	1130.72	567.226	1329.89	1609.11
78	671.311	1127.44	566.887	1327.34	1603.15
79	672.926	1123.86	567.966	1325.2	1593.33
80	674.053	1121.15	568.793	1324.34	1584.22
81	674.942	1114.97	569.18	1322.31	1578.61
82	676.105	1106.23	569.843	1319.08	1575.54
83	677.771	1100.88	570.707	1316.36	1572.44
84	679.899	1096.75	571.228	1313.98	1568.94
85	680.912	1091.02	570.742	1310.51	1567.82
86	681.967	1084.31	569.919	1307.13	1567.16
87	684.801	1081.8	569.604	1304.13	1564.38
88	686.83	1082.87	569.93	1301.44	1562.67
89	687.512	1083.73	570.189	1299.38	1563.24
90	689.177	1084.82	570.68	1298.24	1561.08
91	691.558	1085.74	570.81	1296.33	1556.65
92	692.171	1085.74	570.744	1294.61	1554.02
93	691.634	1082.87	570.676	1292.85	1553.44
94	691.192	1076.74	570.4	1290.38	1552.66
95	692.035	1073.38	569.994	1286.24	1551.52
96	695.115	1074.64	570.065	1281.98	1549.93
97	698.656	1074.04	570.418	1280.3	1547.04
98	700.444	1075.12	570.876	1279.79	1545.08
99	701.078	1078.46	571.062	1278.11	1545.27
100	701.861	1079.86	570.759	1275.74	1546.29
101	703.029	1077.9	570.923	1274.71	1547.57
102	704.965	1073.47	571.725	1275.26	1547.97
103	705.218	1071.06	571.906	1274.59	1547.92
104	704.559	1074.26	570.826	1272.48	1547.73
105	704.846	1076.63	570.198	1270.72	1546.99
106	705.735	1075.71	571.168	1270.59	1546.35
107	706.118	1074.54	572.234	1271.5	1547.77
108	706.338	1073.42	572.547	1271.08	1550.34
109	707.308	1072.34	573.093	1268.44	1551.57
110	709.337	1072.61	572.754	1265.42	1551.42
111	713.222	1073.41	572.02	1264.68	1551.14
112	716.301	1076.56	572.057	1263.87	1550.45
113	716.835	1080.54	572.024	1262.24	1549.2
114	717.246	1077.72	572.13	1262.24	1549.48
115	717.754	1069.26	572.389	1262.11	1549.63
116	716.864	1063.71	572.273	1259.8	1550.11
117	716.373	1063.48	572.888	1257.81	1550.94
118	717.264	1065.15	574.353	1259.06	1550.91
119	717.722	1066.89	575.135	1262.62	1549.77
120	718.248	1071.82	574.877	1264.45	1548.7
121	719.631	1075.73	574.428	1264.07	1547.65
122	721.173	1075.53	573.414	1262.81	1546.42
123	722.943	1071.83	572.749	1262.16	1547.1
124	725.286	1067.64	573.055	1261.25	1548.97
125	726.92	1063.42	573.21	1260.89	1548.51
126	727.03	1060.75	573.14	1263.62	1546.98
127	726.163	1060.34	573.364	1265.84	1546.31
128	726.168	1059.92	573.63	1266	1546.58
129	727.849	1058.54	573.787	1266.75	1546.31
130	729.338	1054.92	573.989	1268.98	1546.26
131	729.558	1050.14	574.248	1271.75	1547.04
132	730.186	1046.51	574.647	1272.34	1546.77
133	731.011	1046.93	575.321	1271.54	1545.74
134	731.349	1050.9	575.215	1272.61	1544.47
135	732.01	1054.85	575.361	1275.25	1541.87
136	732.597	1054.76	576.65	1277.18	1539.45
137	733.173	1054.45	577.363	1277.67	1538.08
138	735.642	1054.58	577.07	1277.74	1536.3
139	737.382	1052.92	576.176	1278.82	1535.18
140	737.738	1052.63	576.041	1280.21	1535.87
141	738.728	1053.64	576.896	1282.01	1535.42
142	740.22	1054.75	577.892	1282.83	1532.98
143	740.349	1056.03	578.802	1283.01	1530.35
144	741.298	1057.73	578.986	1283.13	1528.46
145	743.531	1059.75	578.629	1282.63	1528.51
146	744.265	1063.3	579.095	1283.4	1529.85
147	744.823	1066.18	579.812	1286.13	1530.74
148	746.925	1066.06	580.18	1289.03	1530.78
149	748.68	1065.81	581.002	1291.53	1528.37
150	748.885	1067.59	581.411	1292.91	1525.46
151	749.03	1066.95	580.808	1293.32	1524.35
152	749.963	1064.79	580.178	1294.39	1524.12
153	750.751	1066.92	580.52	1296.42	1524.09
154	752.252	1073.32	581.101	1298.35	1524.68
155	753.91	1076.49	581.373	1298.84	1524.91
156	755.656	1076.54	581.978	1299.26	1523.06
157	757.839	1076.14	582.501	1299.87	1521.06
158	760.841	1080.42	581.765	1299.52	1519.22
159	763.819	1085.37	581.195	1298.39	1517.78
160	765.733	1085.09	581.959	1298.37	1516.92
161	767.389	1083.01	582.757	1300.98	1515.5
162	771.413	1082.93	582.728	1304.44	1513.44
163	776.386	1083.5	583.224	1306.25	1511.47
164	778.605	1082.4	584.039	1306.51	1510.25
165	780.218	1082.36	583.652	1304.94	1508.95
166	782.498	1085.25	582.701	1303.44	1507.06
167	784.534	1089.33	581.977	1303.83	1505.55
168	786.777	1091.91	582.535	1304.57	1503.02
169	788.905	1093.49	583.302	1305.08	1498.84
170	791.838	1094.95	583.58	1306.65	1495.47
171	794.562	1096.55	583.662	1307.68	1494.19
172	795.72	1098.93	583.626	1306.85	1494.25
173	797.798	1101.58	583.684	1306.61	1494.21
174	800.712	1101.76	583.84	1307.53	1492.79
175	802.294	1102.72	583.615	1307.65	1489.61
176	803.598	1102.41	583.699	1308.47	1486.69
177	806.054	1101.45	583.534	1308.92	1484.11
178	808.797	1103.12	583.073	1308.23	1482.05
179	810.824	1105	582.886	1308.31	1481.57
180	812.521	1105.19	582.875	1308.63	1481.3
181	815.898	1105.33	583.285	1307.87	1479.31
182	819.922	1105.33	583.896	1306.31	1476.93
183	822.458	1103.99	584.111	1305.24	1476.39
184	823.301	1101.15	584.087	1305.12	1476.32
185	824.376	1099.04	583.761	1305.81	1475.15
186	826.326	1099.46	583.48	1305.76	1473.62
187	827.85	1099.36	583.126	1304.33	1472.13
188	827.861	1100.33	583.205	1303.35	1471.17
189	828.114	1103.74	583.026	1302.63	1471.57
190	829.682	1105.69	582.658	1301.34	1470.98
191	831.939	1105.92	583.362	1299.7	1467.62
192	835.56	1105.12	584.776	1298.35	1464.02
193	838.705	1105	584.591	1296.13	1462.15
194	839.355	1107.33	583.047	1293.93	1459.78
195	839.529	1107.55	582.632	1293.86	1457.78
196	840.542	1104.71	583.533	1295.01	1456.68
197	842.252	1102.86	584.736	1294.64	1455.98
198	845.522	1103.71	584.988	1291.11	1455.3
199	848.989	1105.93	584.36	1287.18	1455.22
200	850.914	1107.85	584.072	1287.42	1453.37
201	853.241	1106.26	584.008	1288.41	1449.58
202	855.06	1102.89	583.745	1287.59	1448.24
203	856.175	1099.49	583.884	1285.59	1448.9
204	858.163	1101.22	584.652	1283.22	1447.71
205	860.369	1108.07	585.642	1282.01	1446.1
206	862.058	1111.52	586.298	1282.55	1445.76
207	863.463	1108.63	586.187	1281.62	1445.4
208	863.618	1104.76	585.98	1278.97	1444
209	862.366	1103.29	585.503	1276.72	1443.03
210	862.673	1107.08	585.137	1276.73	1442.78
211	863.825	1111.61	584.819	1276.33	1443.36
212	864.972	1110.37	584.681	1274.31	1444.7
213	866.112	1104.19	585.114	1272.41	1443.69
214	866.792	1099.36	585.451	1271.12	1441.72
215	866.192	1100.31	585.161	1270.13	1440.85
216	865.968	1099.76	584.778	1267.98	1440.17
217	867.27	1098.4	584.969	1265.47	1437.84
218	868.492	1100	585.369	1264.12	1434.5
219	869.011	1103.86	585.012	1263.1	1431.38
220	869.079	1104.51	584.555	1261.24	1429.93
221	870.135	1102.31	584.879	1260.84	1429.74
222	873.845	1100.88	584.564	1261.03	1429.88
223	876.48	1101.29	583.455	1260.03	1430.31
224	876.067	1099.99	584.194	1258.4	1429.43
225	875.122	1096.42	586.248	1256.67	1427.32
226	875.128	1092.98	586.698	1254.74	1425.58
227	875.529	1091.85	585.429	1253.5	1423.42
228	875.216	1091.95	584.657	1252.39	1420.57
229	874.725	1091.58	584.295	1251.26	1417.59
230	874.398	1094.1	584.146	1250.64	1415.41
231	872.962	1096.56	584.545	1249.77	1414.94
232	872.944	1094.3	585.12	1249.24	1414.74
233	873.007	1093.25	585.721	1249.38	1413.4
234	873.322	1095.39	585.736	1249.78	1411.89
235	874.578	1094.11	586.07	1248.42	1411.09
236	875.124	1088.93	586.678	1245.15	1410.3
237	874.88	1085.63	586.728	1241.04	1407.46
238	875.025	1088.66	585.986	1238.14	1404.39
239	876.391	1094.86	584.839	1238.24	1401.08
240	878.128	1095.81	584.022	1238.23	1397.4
241	878.22	1091.86	583.774	1237.97	1395.23
242	876.783	1086.83	583.469	1237.36	1394.66
243	875.57	1083.06	583.609	1235.68	1394.03
244	875.194	1079.33	584.135	1234.17	1391.9
245	875.519	1079.11	584.113	1232.81	1389.12
246	876.609	1079.75	583.614	1230.66	1387.47
247	877.314	1079.34	583.646	1229.62	1388.17
248	878.178	1079.72	584.598	1229.75	1388.56
249	878.955	1078.3	585.405	1228.85	1385.38
250	878.714	1075.6	585.644	1226.68	1381.24
251	877.335	1074.32	586.023	1225.03	1379.52
252	876.545	1076.03	586.112	1224.44	1378.34
253	875.924	1077.63	585.944	1222.29	1375.74
254	874.536	1075.8	585.795	1221.09	1373.31
255	873.816	1073.58	585.443	1221	1371.84
256	873.83	1075.11	584.27	1218.43	1369.97
257	873.769	1078.43	583.162	1215.35	1369.18
258	875.253	1077.63	582.885	1214.42	1368.36
259	876.939	1072.33	583.486	1212.79	1366.51
260	876.171	1068.64	584.467	1210.61	1364.75
261	874.989	1067.64	585.819	1208.63	1363.81
262	875.48	1065.98	586.408	1207.25	1362.61
263	874.909	1063.19	585.921	1207.67	1359.82
264	873.306	1063.45	585.091	1207.69	1355.62
265	872.448	1063.72	584.397	1205.52	1356.43
266	872.449	1063.5	584.064	1203.28	1359.04
267	873.02	1062.63	584.618	1202.38	1357.3
268	873.767	1061.35	584.614	1201.81	1353.44
269	874.488	1062.52	584.78	1201.48	1350.89
270	875.147	1065.71	585.154	1199.92	1350.02
271	874.351	1067.44	584.684	1197.58	1349.32
272	872.659	1068.78	584.185	1195.45	1347.67
273	871.312	1064.21	584.562	1193.99	1344.61
274	870.709	1055.73	584.946	1192.52	1341.44
275	870.24	1053.15	585.267	1190.98	1339.14
276	870.383	1054.81	585.674	1190.49	1339.57
277	870.405	1054.4	584.91	1190.05	1340.58
278	870.888	1052.62	583.908	1188.21	1339.66
279	872.051	1052.18	584.318	1185.46	1337.99
280	871.984	1053.35	585.317	1183.38	1335.63
281	870.994	1055.32	585.335	1182.85	1332.36
282	870.605	1054.87	585.111	1181.88	1330.12
283	869.953	1055.15	585.176	1179.48	1328.69
284	868.496	1054.79	584.924	1179.02	1327.27
285	867.747	1050.33	584.431	1178.51	1325.97
286	867.328	1047.44	585.067	1176.71	1324.66
287	867.321	1046.67	585.758	1175.06	1324.03
288	867.197	1046.84	585.222	1173.01	1322.27
289	866.971	1049.53	584.445	1171.24	1320.13
290	866.956	1051.43	585.111	1170.27	1318.26
291	867.358	1049.62	586.097	1169.45	1314.5
292	867.995	1046.99	585.854	1167.34	1310.44
293	867.092	1046.25	584.691	1165.74	1308.73
294	865.014	1046.63	583.8	1164.24	1308.86
295	863.716	1045.09	583.288	1161.52	1308.24
296	863.618	1040.93	582.975	1159.23	1308.42
297	863.192	1037.81	583.116	1157.9	1308.74
298	861.445	1039.07	583.87	1157.06	1306.89
299	860.599	1039.86	584.805	1158.26	1303.99
300	861.474	1039.62	585.073	1158.44	1300.99
301	861.444	1040.02	584.735	1155.61	1299.96
302	860.434	1041.49	584.679	1152.36	1299.99
303	859.523	1043.13	584.248	1149.62	1298.88
304	858.048	1044	583.83	1147.25	1297.67
305	857.642	1042.01	584.21	1145.71	1298.01
306	859.753	1038.1	584.734	1146.13	1298.38
307	860.738	1035.16	585.124	1146.53	1299.04
308	860.963	1032.8	585.341	1145.2	1299.38
309	861.608	1032.75	584.646	1142.41	1297.73
310	861.468	1035.65	584.297	1141.2	1295.28
311	861.484	1036.15	584.4	1141.82	1294.42
312	863.783	1033.91	584.101	1139.98	1293.6
313	866.132	1032	584.356	1135.9	1291.54
314	866.759	1031.8	585.54	1134.21	1290.29
315	866.343	1030.99	585.517	1134.36	1289.44
316	865.201	1025.82	584.076	1133.15	1288.67
317	864.848	1021.34	583.355	1132.18	1287.89
318	866.561	1019.58	584.217	1132.2	1286.71
319	867.821	1019.61	585.049	1131.21	1287.24
320	867.585	1021.38	585.644	1129.1	1287.89
321	868.031	1025.05	585.676	1127.71	1287.36
322	868.373	1029.54	584.645	1126.42	1284.55
323	868.984	1030.24	583.429	1123.77	1281.13
324	869.562	1024.6	582.984	1121.04	1280.95
325	869.303	1020.88	583.333	1119.16	1282.17
326	869.351	1022.56	583.601	1119.04	1281.48
327	871.119	1024.09	583.687	1119.76	1279.04
328	872.899	1023.42	584.445	1118.59	1278.2
329	872.618	1020.18	585.3	1117.19	1279.05
330	870.562	1018.32	584.933	1116.31	1278.67
331	869.357	1019.05	583.694	1115.26	1277.16
332	868.82	1020.59	582.126	1114.15	1275.59
333	869.891	1020.22	581.686	1111.71	1275.49
334	872.38	1017.22	583.056	1106.96	1275.34
335	873.167	1016.94	584.817	1105.36	1274.62
336	872.591	1018.24	584.836	1106.92	1274.15
337	872.241	1017.72	583.954	1107.63	1273.6
338	872.391	1016.71	583.563	1105.69	1272.45
339	873.013	1016.58	583.602	1103.48	1271.77
340	872.884	1018.6	583.592	1102.79	1272.2
341	871.785	1017.9	583.333	1102.28	1272.54
342	871.805	1014	582.548	1101.21	1271.61
343	871.798	1011.41	581.988	1098.95	1269.52
344	870.986	1013.48	582.143	1096.81	1267.16
345	870.758	1016.48	582.832	1094.97	1265.75
346	871.909	1014.38	582.85	1093.8	1265.86
347	872.185	1007.54	582.699	1093.74	1266.76
348	871.739	1002.86	582.87	1093.95	1265.86
349	871.289	1002.5	583.056	1093.59	1264.9
350	871.035	1007.41	582.51	1092.16	1263.9
351	872.255	1012.27	582.245	1089.56	1262.62
352	873.374	1011	583.011	1086.57	1263.42
353	872.798	1007.59	583.581	1085.59	1264.56
354	871.796	1007.73	583.124	1085.86	1263.98
355	871.525	1007.22	582.508	1085.58	1262.03
356	871.572	1007.5	582.781	1085.41	1260
357	871.475	1009.68	582.875	1085.11	1259.3
358	871.518	1008.92	581.892	1083.51	1258.6
359	870.65	1006.78	580.536	1081.76	1256.93
360	869.659	1006.94	580.618	1080.16	1255.22
361	870.517	1007.66	581.357	1077.82	1253.24
362	871.286	1005.42	581.433	1076.38	1252.28
363	870.024	1000.17	580.576	1076.41	1252.32
364	867.844	997.361	580.037	1075.39	1253.29
365	866.353	999.56	580.278	1073.48	1253.98
366	866.39	1001.32	580.796	1071.97	1252.99
367	867.302	1003.22	581.073	1070.27	1251.52
368	867.563	1004.36	581.228	1068.54	1251.05
369	867.604	1002.24	581.103	1067.38	1250.27
370	867.456	1001.29	580.818	1065.63	1247.85
371	867.691	999.598	580.275	1065.49	1245.56
372	868.005	998.217	579.769	1064.88	1244.04
373	868.354	999.47	579.827	1063.23	1242.68
374	867.618	1002.66	579.833	1062.38	1241.37
375	868.339	1001.85	579.808	1061.15	1240.48
376	869.418	1000.15	580.394	1059.5	1241.26
377	868.875	1002.78	580.497	1059.37	1241.98
378	869.513	1006.55	579.697	1059.85	1240.48
379	871.13	1006.91	578.787	1059.42	1238.93
380	871.42	1005.12	578.418	1057.72	1239.42
381	872.906	1004.04	578.685	1055.96	1239.6
382	875.766	1003.69	580.021	1053.74	1239.58
383	877.672	1001.28	581.639	1051.76	1239.75
384	878.388	998.411	581.529	1051.89	1238.65
385	878.053	996.56	580.479	1052.9	1237.84
386	878.607	998.253	579.623	1052.83	1237.84
387	879.922	1000.06	579.367	1051.63	1237.01
388	880.492	1000.13	580.157	1049.84	1235.33
389	880.856	998.763	581.237	1048.8	1233.97
390	880.738	996.406	581.462	1047.08	1233.21
391	879.678	994.324	581.131	1045.13	1232.67
392	881.073	992.352	581.255	1045.69	1234.29
393	883.263	986.836	580.306	1045.9	1235.98
394	883.331	983.372	578.781	1044.14	1235.06
395	882.502	985.637	577.893	1042.31	1233.6
396	882.747	987.469	577.927	1041.12	1232.65
397	883.448	987.777	577.903	1039.67	1231.16
398	882.943	988.855	577.578	1038.64	1229.87
399	883.221	988.248	577.452	1038.2	1230.63
400	885.062	987.394	577.281	1037.68	1231.55
401	885.879	985.998	576.966	1037.64	1231.61
402	886.506	984.015	576.99	1036.97	1231.59
403	887.008	984.727	577.303	1035.74	1230.23
404	885.577	990.159	577.649	1035.83	1228.5
405	883.111	997.075	577.817	1036.13	1227
406	882.3	996.45	577.225	1034.18	1225.63
407	883.585	992.665	576.64	1032.56	1224.06
408	884.692	990.674	576.717	1031.98	1223.6
409	884.772	989.727	576.969	1030.93	1224.66
410	884.192	989.275	576.942	1029.86	1225.49
411	883.79	989.326	577.108	1030.16	1225.05
412	883.529	988.614	577.39	1030.38	1224.23
413	882.014	985.37	577.456	1030.51	1222.72
414	880.839	982.111	577.152	1029.78	1222.15
415	881.181	980.619	576.643	1026.81	1222.81
416	882.915	980.678	576.35	1023.25	1221.89
417	885.242	981.046	576.756	1021.64	1220.41
418	885.193	980.671	577.684	1022.05	1218.97
419	883.364	980.915	577.832	1022.34	1217.64
420	883.981	981.21	577.054	1022.33	1217.27
421	886.354	980.222	576.625	1021.58	1218.03
422	888.508	978.488	576.805	1020.99	1219.18
423	890.519	977.857	577.267	1020.55	1219.57
424	891.657	980.856	577.687	1018.24	1217.19
425	890.999	984.934	577.731	1015.71	1213.79
426	889.473	984.336	577.336	1015.18	1213.46
427	889.223	980.814	576.797	1014.82	1213.61
428	889.671	978.308	576.55	1013.28	1212.57
429	891.017	978.211	577.081	1011.69	1211.98
430	891.369	979.068	576.824	1010.68	1212.76
431	889.618	979.791	575.781	1010.1	1213.47
432	889.172	979.915	575.089	1009.75	1212.54
433	890.443	977.136	574.948	1009.41	1209.07
434	892.24	973.212	574.837	1008.84	1206.93
435	893.759	972.653	574.544	1007.47	1207.74
436	894.058	974.427	574.853	1006.26	1208.58
437	893.654	976.84	575.974	1006.75	1207.7
438	894.762	978.001	576.689	1006.77	1205.38
439	896.873	976.855	576.446	1005.14	1203.16
440	896.989	975.273	575.655	1003.61	1201.65
441	895.956	977.881	576.63	1001.93	1201.35
442	895.017	983.989	578.196	1000.98	1201.5
443	893.42	984.666	578.375	1000.9	1202.58
444	891.729	978.73	577.464	1000.77	1204.35
445	890.666	975.033	576.255	1000.49	1203.68
446	891.488	976.704	575.441	1000.55	1200.14
447	892.762	976.972	575.271	999.034	1196.35
448	892.86	975.48	574.71	997.112	1195.37
449	893.457	975.642	574.5	997.553	1195.32
450	893.979	976.472	574.763	998.266	1194.33
451	893.461	976.878	574.97	996.45	1192.84
452	892.602	979.251	574.771	995.425	1192.15
453	891.58	980.11	574.147	995.249	1192.04
454	890.129	979.149	573.49	993.64	1192.22
455	889.198	980.863	573.495	991.963	1192.07
456	889.738	982.871	574.726	991.775	1190.52
457	890.096	982.121	576.167	991.983	1188.3
458	889.692	980.718	575.883	992.124	1186.58
459	889.246	980.016	574.344	991.118	1185.3
460	888.413	980.713	573.922	989.478	1184.96
461	887.756	981.989	574.274	988.989	1185.99
462	888.201	980.456	574.417	988.805	1187.66
463	889.08	977.279	574.194	987.862	1188.15
464	889.632	977.261	574.292	986.576	1187.6
465	890.856	979.337	575.053	986.054	1186.72
466	891.112	980.641	574.586	984.598	1185.28
467	889.256	980.516	574.253	982.503	1183.68
468	888.968	981.354	574.033	981.634	1183.21
469	891.217	980.744	573.467	980.854	1182.93
470	893.115	980.06	573.446	981.095	1182.87
471	894.689	978.168	573.958	982.063	1181.98
472	896.363	976.885	574.394	982.676	1180.19
473	897.033	978.416	574.03	982.893	1179.35
474	897.649	979.46	573.74	981.351	1180.41
475	896.768	979.238	574.46	978.802	1181.21
476	894.209	978.166	575.216	978.316	1180.91
477	892.965	977.527	575.31	978.908	1179.62
478	893.201	978.129	574.682	978.399	1179.76
479	893.272	976.592	573.675	977.28	1180.09
480	893.737	973.121	573.049	975.674	1179.49
481	893.836	971.362	573.083	974.398	1178.08
482	894.895	969.655	573.048	972.945	1176.5
483	896.213	967.714	573.479	971.982	1176.62
484	896.608	965.688	574.625	972.985	1177.81
485	897.205	966.176	574.997	974.753	1177.31
486	899.657	968.774	573.984	975.103	1175.21
487	901.136	970.206	573.163	973.749	1173.21
488	901.232	970.474	572.572	972.14	1173.19
489	900.921	972.197	572.689	970.544	1175.27
490	900.137	974.315	573.498	968.21	1175.99
491	898.571	972.867	574.448	967.343	1175.73
492	897.69	968.55	574.469	968.124	1174.9
493	897.798	969.201	574.269	967.853	1174.49
494	898.063	974.87	574.674	966.313	1174.04
495	898.926	977.415	575.06	966.152	1172.56
496	899.999	976.144	574.828	966.588	1172.32
497	899.763	971.871	573.746	965.674	1173.56
498	899.099	968.475	573.291	964.49	1172.94
499	898.647	969.501	574.168	964.231	1170.74
500	898.448	971.245	574.503	964.53	1170.76
501	898.722	969.815	574.06	963.975	1172.64
502	899.276	966.787	574.248	962.357	1174.16
503	898.78	966.57	574.084	961.32	1172.95
504	896.975	968.426	573.098	961.396	1171.09
505	895.83	969.554	572.414	961.086	1170.76
506	895.495	967.42	572.234	960.275	1171.58
507	895.256	964.73	572.34	958.693	1171.29
508	896.917	963.415	573.001	958.15	1170.95
509	899.712	962.877	573.389	959.802	1171.08
510	900.532	963.647	573.317	961.234	1170.63
511	899.18	966.74	573.23	961.153	1169.99
512	898.032	970.266	573.261	960.098	1170.07
513	898.711	969.076	573.213	957.747	1170.86
514	898.325	964.217	573.075	956.239	1171.3
515	897.319	962.091	572.963	955.8	1171.09
516	898.491	963.065	572.561	953.621	1170.25
517	901.379	963.014	572.313	951.051	1168.52
518	901.901	961.767	573.322	951.694	1168.09
519	900.431	962.995	574.899	952.736	1169.17
520	898.637	964.676	574.322	951.582	1169.59
521	898	963.482	573.076	951.982	1168.32
522	898.753	961.749	572.92	953.658	1165.95
523	898.726	959.374	572.782	953.735	1164.54
524	897.505	958.235	572.493	952.602	1164.54
525	897.8	959.691	572.53	950.94	1164.29
526	900.116	959.596	572.302	949.94	1163.96
527	901.595	958.243	572.381	949.879	1163.66
528	902.56	958.727	572.793	948.681	1163.84
529	903.388	962.79	572.381	946.96	1164.15
530	902.5	963.401	571.467	947.008	1163.42
531	901.464	958.054	571.393	947.194	1162.96
532	902.064	955.923	571.484	945.524	1163.58
533	902.266	958.664	572.011	944.451	1164.53
534	904.622	957.915	572.59	945.24	1165.89
535	911.428	955.491	572.668	945.034	1166.92
536	920.874	957.289	572.359	944.75	1166.39
537	926.783	957.711	572.35	944.755	1165.38
538	927.909	954.123	572.397	944.065	1164.45
539	926.367	954.261	572.064	943.732	1164.48
540	926.058	958.702	571.461	944.484	1164.38
541	927.649	959.452	571.316	944.34	1163.8
542	927.583	955.093	571.326	942.873	1163.43
543	926.216	953.513	571.783	942.7	1163.3
544	925.505	953.856	572.103	942.899	1162.4
545	924.956	951.046	571.876	942.037	1161.62
546	925.701	949.752	571.695	940.708	1162.36
547	926.253	949.575	571.603	939.826	1163.18
548	925.674	950.147	571.064	939.341	1163.56
549	925.29	952.16	570.677	939.39	1163.24
550	926.266	952.7	570.807	939.46	1161.85
551	929.97	951.645	570.579	938.983	1161.77
552	937.471	949.29	570.312	939.012	1163.01
553	942.568	945.949	570.026	938.264	1163.76
554	943.35	946.787	570.045	937.734	1163.82
555	943.846	949.664	570.994	937.549	1163.52
556	946.424	949.114	571.632	937.589	1161.98
557	950.502	947.391	571.157	937.289	1160.92
558	955.109	947.994	571.102	935.311	1160.11
559	957.253	951.29	571.316	932.709	1158.76
560	957.075	953.855	571.751	931.278	1158.35
561	956.548	951.704	571.794	930.856	1158.63
562	956.084	949.159	571.319	931.491	1158.62
563	954.631	949.954	570.972	933.259	1158.02
564	951.575	950.097	571.434	932.897	1158.03
565	946.443	949.978	571.365	930.002	1159.44
566	943.384	950.026	570.974	928.527	1160.53
567	943.118	947.688	570.354	928.636	1160.35
568	943.714	945.588	570.144	929.011	1159.05
569	944.586	945.526	570.552	929.586	1159.04
570	946.382	946.056	570.242	928.654	1159.99
571	948.71	946.826	570.091	926.011	1159.26
572	950.013	947.021	570.281	925.072	1156.97
573	951.369	946.155	569.736	925.939	1157.48
574	954.077	945.476	569.018	926.405	1159.58
575	956.529	944.851	569.026	926.96	1158.67
576	958.106	944.172	569.464	927.25	1156.27
577	960.599	943.028	569.909	926.387	1155.69
578	961.658	942.706	570.057	925.416	1156.06
579	960.971	944.621	569.625	925.18	1156.18
580	960.879	945.38	568.611	923.757	1156.18
581	960.409	945.046	568.36	922.759	1156.23
582	959.163	947.331	569.503	923.429	1156.02
583	957.974	950.136	570.987	922.916	1156.11
584	957.075	950.362	571.511	921.26	1155.92
585	956.548	950.984	570.819	920.281	1155.13
586	956.084	952.458	570.48	919.523	1155.22
587	955.289	950.524	570.865	919.178	1155.13
588	954.961	946.785	570.739	919.13	1152.85
589	953.533	943.276	570.881	919.436	1151.48
590	951.38	940.762	571.04	920.84	1152.19
591	950.751	938.24	570.313	921.839	1153.1
592	951.347	937.486	569.496	921.816	1153.46
593	950.734	942.167	569.047	921.212	1153.55
594	950.787	945.805	569.154	920.338	1154.8
595	952.757	943.263	569.737	919.244	1155.53
596	954.368	940.316	570.282	919.257	1155.22
597	954.906	938.503	570.426	918.851	1155.07
598	955.102	936.23	570.115	916.594	1154.82
599	955.288	935.958	569.986	914.682	1154.1
600	955.464	938.511	569.601	914.486	1153.04
601	955.63	940.375	569.21	914.048	1152.13
602	955.787	940.855	568.972	914.575	1152.44
603	955.935	940.205	569.267	916.113	1153.23
604	956.073	938.743	570.371	916.497	1153.29
605	956.203	939.278	570.194	916.201	1152.8
606	956.324	940.335	568.687	915.589	1152.24
607	956.437	941.926	568.375	913.657	1152.35
608	956.541	944.071	568.858	912.057	1153.02
609	956.638	943.549	568.856	911.282	1153.15
610	956.728	940.573	568.412	910.416	1152.87
611	956.81	938.626	568.235	910.726	1153.27
612	956.885	935.94	568.26	911.842	1154.3
613	956.953	932.939	568.347	912.945	1153.13
614	957.014	933.431	568.176	913.619	1150.64
615	957.069	936.811	568.371	911.727	1149.5
616	957.118	938.653	568.172	908.752	1149.62
617	957.161	936.853	567.6	907.62	1149.93
618	957.198	932.846	567.911	908.825	1149.86
619	957.23	930.859	568.31	910.925	1149.82
620	957.256	932.183	567.958	911.187	1149.49
621	957.278	933.056	567.919	908.774	1148.1
622	957.295	931.913	568.202	907.077	1148
623	957.307	930.913	567.386	907.262	1148.44
624	957.315	932.98	566.554	906.91	1147.08
625	957.319	935.902	567.092	905.761	1146.66
626	957.319	937.268	568.302	905.451	1147.87
627	957.316	938.124	568.728	906.369	1148.73
628	957.309	940.104	568.967	905.968	1148.49
629	957.3	940.486	569.694	905.049	1148.75
630	957.287	940.739	569.698	904.871	1150.31
631	957.272	939.978	569.285	904.542	1150.28
632	957.254	937.737	569.69	904.386	1149.67
633	957.235	938.501	569.552	904.03	1149.61
634	957.213	939.617	568.656	902.388	1148.16
635	957.19	938.022	568.385	900.872	1147.29
636	957.166	933.51	568.852	900.416	1147.76
637	957.14	931.028	568.585	900.273	1149.26
638	957.113	931.415	567.264	901.395	1150.33
639	957.086	930.686	566.437	902.227	1149.52
640	957.058	930.631	566.675	901.979	1148.8
641	957.03	931.214	566.591	902.788	1148.04
642	957.002	932.655	566.195	903.361	1147.09
643	956.975	936.765	566.526	901.743	1146.08
644	956.947	940.035	567.888	899.161	1145.1
645	956.267	939.736	568.929	897.621	1144.41
646	953.336	936.342	568.948	897.999	1144.19
647	949.566	932.382	568.703	899.231	1144.64
648	951.212	931.081	568.896	899.029	1145.29
649	957.722	932.844	568.787	896.615	1145.66
650	961.199	937.907	567.734	896.238	1145.34
651	960.971	945.169	566.738	897.657	1144.84
652	960.879	948.72	566.715	897.828	1144.38
653	960.409	944.701	567.077	898.224	1144.73
654	959.163	938.511	566.618	898.846	1144.98
655	957.974	935.063	564.829	898.053	1144.17
656	957.075	934.394	563.801	896.397	1142.89
657	956.548	934.391	564.544	896.206	1142.51
658	956.084	935.682	565.522	896.02	1144.01
659	955.289	936.738	565.628	895.682	1146.01
660	954.961	935.779	565.747	895.236	1146.41
661	953.533	934.879	566.287	895.515	1145.68
662	951.38	933.91	566.434	896.449	1145.62
663	950.751	930.836	566.059	895.434	1146.04
664	951.347	926.787	566.402	893.167	1147.26
665	950.53	924.506	566.879	893.283	1148.08
666	949.615	928.649	566.722	893.831	1147.07
667	949.807	933.773	566.57	893.59	1145.71
668	950.194	934.178	566.595	893.496	1145.55
669	950.55	931.63	566.522	892.999	1145.48
670	949.951	931.685	566.824	891.929	1143.33
671	947.837	936.306	566.993	891.585	1141.35
672	947.592	939.647	566.407	891.824	1141.28
673	949.307	938.12	565.785	891.195	1140.96
674	950.285	935.147	565.33	890.713	1140.81
675	951.155	933.038	565.137	889.46	1141.33
676	952.239	932.011	566.504	889.344	1142.67
677	953.782	929.05	567.964	890.461	1143.42
678	956.594	925.763	568.747	891.533	1143.45
679	957.066	925.487	568.606	891.098	1143.62
680	955.759	928.532	567.388	889.834	1142.95
681	956.212	930.506	565.92	889.338	1142.8
682	958.342	928.763	565.347	888.871	1142.88
683	959.324	926.768	565.274	888.97	1141.17
684	959.617	926.276	565.079	889.835	1139.21
685	959.592	924.996	565.632	890.012	1139.25
686	959.229	921.41	567.084	889.101	1140.56
687	959.27	918.054	567.684	887.493	1141.6
688	959.701	918.364	566.347	885.992	1141.95
689	959.928	920.791	565.055	886.356	1141.69
690	960.328	923.35	565.1	886.769	1140.96
691	959.809	923.019	565.652	886.66	1140.73
692	959.457	921.355	565.909	886.892	1140.5
693	959.499	921.563	566.184	886.931	1139.44
694	957.869	922.422	566.44	885.874	1137.83
695	956.168	923.999	567.111	885.471	1138.46
696	958.503	924.952	567.499	886.818	1139.91
697	962.084	923.521	567.094	888.41	1139.64
698	961.421	924.584	566.62	888.549	1139.12
699	960.43	928.67	566.04	886.655	1138.83
700	960.742	929.363	565.161	884.549	1139.28
701	960.595	927.046	564.439	883.506	1139.89
702	961.89	926.138	564.335	883.714	1141.06
703	964.338	925.05	564.621	885.45	1141.92
704	965.554	922.453	564.515	886.691	1141.42
705	966.249	921.926	564.063	886.383	1139.85
706	966.442	921.3	564.06	885.162	1138.54
707	963.767	920.407	564.332	885.127	1137.56
708	962.162	922.201	565.328	885.786	1137.37
709	963.923	923.152	565.866	885.15	1138.31
710	966.648	923.226	565.195	884.669	1139.07
711	967.373	925.713	564.049	884.147	1138.93
712	966.623	928.692	564.227	883.445	1137.49
713	966.051	927.618	564.179	883.022	1135.7
714	967.045	924.868	563.562	882.377	1135.19
715	968.207	922.42	563.535	882.155	1135.61
716	967.703	920.98	564.108	882.834	1135.74
717	967.309	923.019	564.501	882.381	1135.82
718	967.96	926.654	563.912	881.411	1136.16
719	968.292	927.04	563.785	881.832	1136.61
720	968.289	925.309	564.722	881.769	1136.51
721	967.412	925.141	565.223	881.244	1135.24
722	967.334	924.922	565.253	882.282	1134.17
723	968.151	925.092	565.203	882.621	1134.53
724	967.822	925.654	564.071	880.247	1134.57
725	966.484	926.896	562.559	879.831	1134.92
726	967.435	928.416	561.953	881.116	1135.57
727	969.009	927.828	563.107	880.663	1136.19
728	969.274	926.887	564.24	879.794	1134.51
729	969.54	925.84	565.039	879.532	1132.17
730	968.5	924.048	565.117	879.318	1130.97
731	966.545	922.842	564.62	879.71	1131.09
732	967.643	922.318	564.448	879.252	1131
733	970.368	923.219	564.407	878.204	1130.95
734	970.944	924.216	564.056	879.605	1131.94
735	969.825	922.913	563.507	881.317	1132.66
736	969.206	921.425	563.58	881.004	1131.38
737	968.527	920.977	564.039	880.193	1131.37
738	967.747	920.28	565.088	879.443	1132.59
739	966.436	918.442	565.067	878.205	1132.71
740	964.665	916.751	563.976	877.53	1132.54
741	965.077	916.997	563.152	877.681	1132.02
742	966.5	920.568	563.182	878.254	1131.58
743	966.691	924.327	563.416	878.583	1131.48
744	966.918	925.619	563.649	878.12	1131.25
745	967.978	926.319	564.039	877.309	1130.4
746	969.264	925.964	564.098	877.671	1129.82
747	969.654	927.223	563.056	878.5	1130.31
748	968.823	928.61	561.74	878.364	1130.43
749	968.116	927.636	562.224	878.085	1130.34
750	968.128	925.285	563.161	877.799	1130.95
751	968.928	922.985	563.516	877.166	1131.14
752	969.352	923.892	563.456	876.824	1130.57
753	969.879	928.132	563.219	876.975	1129
754	970.349	929.052	562.929	877.679	1126.83
755	971.145	925.773	563.084	878.433	1126.19
756	971.622	923.692	563.745	878.473	1127.25
757	970.592	924.818	564.126	877.651	1128.47
758	969.802	925.996	563.551	876.631	1128.85
759	970.544	925.795	562.697	875.295	1128.7
760	971.449	925.39	562.459	874.624	1128.23
761	970.677	924.645	562.783	875.058	1126.86
762	969.17	923.582	563.238	875.639	1125.98
763	968.42	923.221	563.402	875.59	1126.19
764	969.702	923.295	563.145	875.925	1126.51
765	971.391	922.921	563.371	876.474	1125.98
766	969.422	922.466	563.39	876.459	1125.19
767	967.396	922.293	563.114	876.241	1125.63
768	969.483	921.813	563.275	875.766	1126.61
769	972.253	924.101	563.543	874.949	1127.16
770	973.777	927.205	563.164	873.872	1126.37
771	974.421	926.192	562.576	873.046	1125.01
772	974.191	925.613	562.399	873.563	1125.22
773	974.332	928.253	562.54	874.77	1124.71
774	975.039	928.955	562.703	875.082	1123.37
775	974.291	926.711	562.155	874.039	1123.29
776	972.897	923.683	561.759	873.827	1123.8
777	973.741	922.561	562.68	873.905	1123.31
778	974.399	923.796	562.9	873.167	1122.5
779	974.312	926.883	561.91	872.861	1122.83
780	974.598	929.869	561.555	874.15	1123.86
781	974.889	931.589	562.245	874.194	1123.92
782	976.533	930.303	562.503	873.738	1123.9
783	978.08	927.273	562.058	874.62	1124.96
784	978.924	923.447	562.045	875.212	1125.45
785	979.109	922.047	562.27	874.943	1125.92
786	979.632	926.44	561.775	873.718	1126.6
787	980.353	928.544	561.379	872.975	1125.49
788	980.318	927.563	561.831	874.33	1123.4
789	979.699	926.769	562.658	874.648	1122.02
790	978.984	926.702	562.806	873.326	1122.08
791	979.923	926.611	562.094	872.849	1122.03
792	981.91	925.406	561.227	872.382	1120.44
793	982.664	923.771	561.133	870.594	1117.86
794	981.811	924.854	561.506	869.333	1117.18
795	980.347	927.225	561.348	869.368	1119.17
796	980.062	926.162	560.236	868.837	1121.85
797	980.664	923.247	559.995	869.079	1121.68
798	981.451	921.745	560.674	869.668	1120.75
799	981.091	921.274	561.153	869.492	1122.16
800	980.032	921.73	561.599	869.475	1124.17
801	979.771	924.289	562.075	869.901	1123.75
802	979.802	928.792	562.453	870.366	1121.37
803	979.569	931.259	561.899	870.861	1120.55
804	979.514	928.806	561.151	871.609	1120.5
805	978.305	925.388	561.182	871.506	1120.17
806	977.391	922.927	561.414	870.963	1120.15
807	978.078	924.016	561.941	870.837	1121.06
808	977.834	924.309	562.55	870.576	1121.15
809	977.71	923.321	562.618	869.689	1120.76
810	979.487	922.854	562.015	869.898	1120.53
811	982.502	924.71	561.605	870.568	1118.82
812	983.349	924.58	561.324	870.758	1116.87
813	982.318	920.559	561.219	870.211	1117.87
814	981.086	917.13	561.049	868.9	1119.19
815	980.086	917.101	560.477	868.276	1119.11
816	981.268	920.284	559.798	868.651	1118.93
817	982.733	922.612	560.208	869.244	1118.84
818	983.269	922.773	560.806	870.039	1118.5
819	983.473	922.413	560.898	870.254	1118.28
820	983.607	921.052	561.926	868.912	1118.22
821	983.199	917.699	562.895	867.814	1118.09
822	983.502	914.171	562.327	869.236	1118.24
823	984.032	913.647	561.358	869.964	1118.51
824	984.435	915.659	561.201	869.246	1118.85
825	985.173	915.283	562.036	868.723	1117.71
826	986.67	916.683	562.263	868.926	1115.12
827	988.379	920.538	561.003	869.83	1113.08
828	988.356	921.521	559.689	869.662	1112.6
829	986.219	919.31	560.164	869.128	1112.87
830	984.011	917.299	561.705	868.306	1113.17
831	982.638	916.514	562.586	867.526	1113.29
832	983.217	917.888	562.114	867.761	1113.76
833	983.852	919.341	561.108	869.614	1114.05
834	983.169	916.654	560.498	871.331	1114.45
835	982.868	912.467	560.711	870.292	1113.7
836	983.423	911.469	560.776	867.641	1112.5
837	984.305	911.707	560.922	867.024	1112.73
838	985.3	911.939	560.748	868.161	1114.17
839	986.07	913.098	559.422	868.695	1114.53
840	986.046	914.518	558.437	867.785	1114.51
841	986.006	915.738	558.834	867.127	1113.31
842	987.256	915.157	559.728	866.914	1112.14
843	988.975	915.523	559.531	866.909	1111.98
844	989.425	918.34	559.221	867.05	1111.37
845	987.808	919	560.048	866.676	1109.31
846	985.973	918.097	560.852	866.453	1107.61
847	986.238	919.397	560.675	867.073	1107.78
848	987.433	920.491	560.522	868.65	1108.85
849	988.855	918.071	561.499	868.956	1109.35
850	989.387	914.795	562.305	867.548	1110.38
851	988.06	916.142	561.926	867.585	1111.33
852	986.904	919.431	561.421	868.285	1111.85
853	986.714	917.798	561.255	867.659	1111.74
854	985.888	914.327	561.157	867.351	1111.31
855	984.733	917.029	560.72	867.421	1111.19
856	985.119	922.778	559.87	867.028	1111.91
857	985.944	923.191	559.326	867.187	1113.36
858	986.734	918.839	559.22	868.084	1113.93
859	987.94	915.636	559.306	868.34	1113.1
860	989.124	913.701	559.591	868.126	1112.58
861	990.033	914.514	559.725	868.05	1112.27
862	990.137	919.421	559.022	866.837	1111.11
863	990.396	924.12	558.432	866.254	1109.89
864	990.484	924.364	559.259	866.953	1109.47
865	989.944	921.476	560.083	867.013	1109.82
866	989.742	919.456	559.993	866.457	1109.2
867	989.936	920.65	559.582	865.696	1108.62
868	990.133	922.522	559.678	864.471	1109.21
869	990.281	920.881	559.918	864.403	1109.36
870	990.429	919.059	559.63	865.548	1108.26
871	990.576	918.52	559.095	865.817	1107.35
872	990.724	916.586	559.112	864.935	1106.81
873	990.872	916.5	558.664	864.415	1107.13
874	991.02	919.886	558.078	865.01	1108.77
875	991.168	924.453	558.52	866.472	1110.13
876	991.316	924.997	559.356	867.093	1109.96
877	991.464	921.008	559.166	865.795	1109.33
878	991.612	916.734	559.179	864.462	1108.9
879	991.76	914.666	560.072	862.716	1107.7
880	991.908	917.128	560.353	861.477	1106.03
881	992.057	919.622	559.516	862.158	1106.5
882	992.205	917.474	558.776	863.025	1107.83
883	992.353	913.544	558.323	863.035	1107.33
884	992.501	914.762	557.776	863.614	1106.68
885	992.65	915.509	557.317	864.88	1107.05
886	992.798	911.753	557.127	866.247	1107.39
887	992.947	908.783	557.152	867.503	1108.05
888	993.096	909.934	557.596	867.908	1109.36
889	993.244	913.652	558.387	868.185	1109.73
890	993.393	918.455	558.568	867.928	1107.9
891	993.542	921.856	558.549	866.249	1105.8
892	993.691	920.135	559.4	864.233	1104.53
893	993.84	915.274	559.708	863.355	1103.28
894	993.989	914.123	559.125	863.565	1103.86
895	994.138	914.976	559.345	864.123	1105.09
896	994.287	916.489	560.567	865.722	1105.24
897	994.437	916.884	560.488	866.437	1106.34
898	994.586	914.877	559.461	866.227	1106.97
899	994.736	912.748	559.093	865.797	1106.69
900	994.886	911.167	559.418	865.252	1105.88
901	995.035	908.755	559.611	864.854	1105.42
902	995.185	907.576	559.734	864.585	1105.78
903	995.335	909.922	559.766	864.04	1105.61
904	995.485	911.643	559.727	864.117	1104.66
905	995.636	909.436	559.145	864.189	1103.99
906	995.786	906.73	558.255	863.268	1104.13
907	995.937	907.663	557.453	862.307	1105.6
908	996.087	909.269	557.641	862.321	1106.67
909	996.238	909.073	558.4	862.168	1105.98
910	996.389	906.238	558.692	861.712	1104.51
911	996.54	902.278	558.533	861.435	1103.81
912	996.692	902.905	558.292	861.071	1103.85
913	996.843	906.485	558.544	861.625	1104.15
914	996.994	907.56	558.417	863.32	1104.36
915	997.146	904.819	558.153	863.825	1104.73
916	997.298	901.574	558.147	862.235	1104.41
917	997.45	900.529	558.465	861.127	1102.65
918	997.602	902.092	558.143	862.476	1101.8
919	997.755	903.385	557.322	864.102	1102.28
920	997.907	904.571	557.198	864.509	1103.66
921	998.06	904.769	558.378	864.269	1104.25
922	998.213	902.656	559.926	863.515	1103.97
923	998.366	900.799	559.738	863.063	1104.9
924	998.519	899.765	558.789	863.876	1105.42
925	998.673	900.692	558.193	863.861	1104.54
926	998.826	903.898	557.806	864.305	1104.28
927	998.98	905.537	557.972	864.79	1104.72
928	999.134	902.341	557.981	863.677	1105.3
929	999.288	896.549	558.294	861.763	1105.12
930	999.443	892.399	558.751	860.722	1103.1
931	999.597	894.038	558.84	860.841	1101.35
932	999.752	897.355	558.548	861.784	1102.04
933	999.907	895.064	558.495	863.253	1104.24
934	1000.06	892.879	557.623	864.183	1105.48
935	1000.22	895.639	556.777	864.825	1105.26
936	1000.37	901.822	556.833	864.223	1105.04
937	1000.53	904.492	557.316	863.052	1104.99
938	1000.69	903.225	557.232	862.863	1105.04
939	1000.84	902.522	557.294	864.229	1104.69
940	1001	903.237	558.035	864.888	1104
941	1001.16	903.333	558.379	864.449	1103.46
942	1001.31	903.317	557.954	864.026	1103.2
943	1001.47	902.975	558.11	864.62	1102.69
944	1001.63	901	558.432	865.704	1101.25
945	1001.79	897.184	558.071	864.522	1099.94
946	1001.94	896.842	557.286	861.927	1100.64
947	1002.1	899.574	557.669	861.691	1101.85
948	1002.26	900.241	559.048	863.024	1102.54
949	1002.42	899.832	558.763	862.829	1102.55
950	1002.58	899.77	557.699	861.514	1101.73
951	1002.74	898.727	556.744	860.552	1101.15
952	1002.9	900.242	555.634	859.843	1100.34
953	1003.06	901.775	555.219	860.046	1099.31
954	1003.22	902.677	555.401	860.688	1099.35
955	1003.38	904.113	555.922	860.959	1100.36
956	1003.54	903.674	556.402	860.844	1101
957	1003.7	899.017	556.788	860.398	1100.67
958	1003.86	896.714	557.18	860.08	1100.34
959	1004.02	899.796	557.065	861.544	1101.15
960	1004.19	903.162	556.764	862.463	1102.16
961	1004.35	903.571	556.935	861.863	1100.77
962	1004.51	901.504	557.619	862.178	1097.67
963	1004.67	897.909	558.255	862.372	1096.07
964	1004.84	896.976	558.374	861.233	1096.28
965	1005	900.305	558.556	860.171	1096.86
966	1005.16	901.306	558.753	860.178	1097.79
967	1005.33	899.845	558.015	861.309	1098.6
968	1005.49	900.366	556.395	862.539	1098.95
969	1005.66	901.583	555.115	861.828	1098.15
970	1005.82	902.369	555.556	860.022	1097.94
971	1005.99	902.627	556.954	859.58	1098.07
972	1006.15	902.021	557.054	861.196	1097.7
973	1006.32	901.245	556.256	863.322	1097.62
974	1006.49	900.992	555.893	865.31	1098.04
975	1006.65	899.502	555.777	865.175	1098.17
976	1006.82	898.117	555.744	863.81	1098.53
977	1006.99	899.752	555.968	863.584	1099.26
978	1007.16	903.232	556.785	863.792	1099.44
979	1007.33	904.027	557.144	862.932	1098.36
980	1007.49	902.015	557	863.228	1097.13
981	1007.66	900.167	556.865	863.624	1097.38
982	1007.83	898.607	556.625	863.324	1097.47
983	1008	895.826	556.401	863.67	1097.37
984	1008.17	895.248	556.424	863.453	1098.31
985	1008.34	897.291	556.204	863.487	1098.72
986	1008.51	896.797	556.511	863.99	1098.53
987	1008.68	893.634	557.414	864.284	1098.88
988	1008.86	893.61	557.133	864.319	1099.43
989	1009.03	895.095	556.779	864.483	1098.84
990	1009.2	898.176	557.03	864.519	1098.11
991	1009.37	900.364	556.623	864.306	1097.79
992	1009.55	899.897	555.791	864.75	1097.5
993	1009.72	896.784	555.723	864.434	1097.23
994	1009.89	894.71	556.246	863.091	1098.15
995	1010.07	896.091	556.719	861.908	1098.92
996	1010.24	898.145	556.856	862.144	1099.25
997	1010.42	901.224	557.284	863.021	1099.66
998	1010.6	903.628	557.383	863.386	1099.31
999	1010.77	901.631	556.555	863.132	1098.4
1000	1010.95	895.042	555.939	862.533	1099.68
1001	1011.13	887.804	556.504	861.56	1101.81
1002	1011.3	885.938	557.122	861.039	1102.7
1003	1011.48	888.862	556.574	861.629	1102.18
1004	1011.66	889.389	556.074	863.116	1100.72
1005	1011.84	887.162	556.434	863.079	1098.15
1006	1012.02	887.488	556.78	861.334	1096.8
1007	1012.2	890.513	556.541	859.918	1097.19
1008	1012.38	892.936	556.207	859.948	1096.88
1009	1012.56	893.264	555.988	860.689	1096.76
1010	1012.74	892.743	555.433	861.15	1097.78
1011	1012.92	890.693	554.97	861.361	1097.99
1012	1013.1	889.475	555.267	860.929	1098.05
1013	1013.28	890.806	556.045	861.102	1099.67
1014	1013.47	892.126	556.325	861.301	1100.64
1015	1013.65	891.961	555.378	860.876	1099.02
1016	1013.83	892.542	554.005	860.9	1096.38
1017	1014.02	895.341	552.721	860.066	1096.66
1018	1014.2	893.19	552.232	858.946	1098.01
1019	1014.39	888.996	553.069	859.312	1097.63
1020	1014.57	888.168	554.375	861.162	1096.07
1021	1014.76	887.31	555.066	862.354	1095.87
1022	1014.95	887.128	554.767	862.243	1096.54
1023	1015.13	888.324	555.054	861.686	1097.1
1024	1015.32	890.429	555.594	861.456	1097.22
1025	1015.51	894.024	555.103	861.562	1097.37
1026	1015.7	894.458	554.635	860.807	1096.92
1027	1015.89	891.489	554.612	860.407	1097.44
1028	1016.08	890.341	554.629	861.447	1097.95
1029	1016.27	891.702	554.3	860.972	1099.05
1030	1016.46	892.262	554.074	859.179	1100.58
1031	1016.65	891.667	553.777	859.589	1100.14
1032	1016.84	892.327	553.892	861.868	1099.16
1033	1017.04	892.009	554.189	864.357	1099.39
1034	1017.23	893.145	554.653	865.769	1098.61
1035	1017.42	897.026	555.823	865.588	1097.69
1036	1017.62	898.69	556.285	864.829	1097.39
1037	1017.81	896.602	556.078	863.129	1098.31
1038	1018.01	895.417	555.926	861.095	1099.41
1039	1018.2	895.355	555.555	859.761	1099.03
1040	1018.4	896.184	554.57	860.034	1098.01
1041	1018.59	896.22	553.37	861.094	1098.29
1042	1018.79	897.291	553.262	861.761	1098.98
1043	1018.99	897.922	554.465	862.773	1098.37
1044	1019.19	897.03	555.782	863.214	1097.83
1045	1019.39	894.82	556.253	862.964	1098.37
1046	1019.59	893.445	556.229	863.057	1098.21
1047	1019.79	892.633	556.37	863.169	1097.92
1048	1019.99	892.474	556.258	862.606	1098.4
1049	1020.19	892.455	555.408	861.801	1098.27
1050	1020.39	891.052	554.248	861.435	1097.76
1051	1020.59	890.427	553.838	860.492	1097.68
1052	1020.8	893.795	554.296	859.947	1098.92
1053	1021	896.133	555.194	859.982	1101.48
1054	1021.2	892.256	555.361	860.289	1102.02
1055	1021.41	889.918	554.797	860.982	1100.75
1056	1021.62	892.712	554.422	860.987	1100.48
1057	1021.82	895.791	554.305	860.079	1100.34
1058	1022.03	896.907	553.856	861.139	1099
1059	1022.24	897.184	553.25	862.509	1097.03
1060	1022.44	898.098	553.768	862.339	1097.34
1061	1022.65	900.7	555.187	861.268	1098.2
1062	1022.86	901.454	556.185	860.063	1098.45
1063	1023.07	897.197	556.093	860.052	1099.33
1064	1023.28	893.995	555.015	860.78	1099.22
1065	1023.49	893.69	553.987	861.781	1099.27
1066	1023.7	895.279	554.112	862.455	1100.86
1067	1023.92	896.588	554.07	862.149	1102.59
1068	1024.13	896.348	553.228	861.296	1103.05
1069	1024.34	894.334	553.399	860.284	1102.7
1070	1024.56	893.232	553.693	859.827	1101.99
1071	1024.77	895.706	553.13	859.746	1101.95
1072	1024.99	898.306	553.205	859.918	1101.42
1073	1025.2	897.861	553.965	860.604	1100.42
1074	1025.42	896.821	554.028	861.197	1099.51
1075	1025.64	895.282	553.58	860.724	1098.33
1076	1025.86	894.04	552.812	860.401	1098.37
1077	1026.08	894.282	552.036	861.112	1100.27
1078	1026.3	896.142	552.349	861.55	1100.89
1079	1026.52	899.265	553.394	861.434	1099.98
1080	1026.74	899.89	554.299	861.868	1099.84
1081	1026.96	898.302	554.507	862.013	1099.37
1082	1027.18	898.92	554.186	861.637	1098.12
1083	1027.4	900.08	553.284	860.988	1098.4
1084	1027.63	897.545	552.495	860.673	1100.18
1085	1027.85	895.083	552.361	861.613	1101.8
1086	1028.08	895.523	552.491	861.903	1103.21
1087	1028.3	894.491	552.608	860.958	1103.26
1088	1028.53	893.268	552.493	861.158	1102.47
1089	1028.76	892.52	552.133	862.936	1101.87
1090	1028.99	892.56	552.884	863.259	1101.7
1091	1029.21	894.537	554.241	861.949	1101.91
1092	1029.44	895.566	554.732	861.074	1101.02
1093	1029.67	895.135	554.975	860.056	1099.45
1094	1029.9	897.434	555.231	859.187	1099.91
1095	1030.14	898.664	554.541	858.486	1100.72
1096	1030.37	896.361	553.704	859.048	1101
1097	1030.6	896.427	553.729	859.918	1101.22
1098	1030.84	897.268	554.26	859.717	1101.62
1099	1031.07	894.17	554.366	860.043	1100.64
1100	1031.3	890.701	553.876	860.317	1099.07
1101	1031.54	891.255	553.354	858.93	1098.83
1102	1031.78	892.81	553.537	858.019	1098.44
1103	1032.02	892.46	554.76	858.431	1098.56
1104	1032.25	891.112	556.113	859.019	1100.48
1105	1032.49	892.507	556.054	859.645	1103.35
1106	1032.73	894.342	555.711	860.365	1105.18
1107	1032.97	895.087	555.486	860.217	1105.26
1108	1033.21	895.457	555.043	859.945	1104.08
1109	1033.46	897.087	555.235	860.926	1102.79
1110	1033.7	896.846	555.119	861.985	1101.82
1111	1033.94	893.673	553.903	861.569	1100.9
1112	1034.19	889.456	552.707	859.181	1101.16
1113	1034.43	886.757	552.435	857.124	1102.02
1114	1034.68	888.798	552.444	857.764	1101.68
1115	1034.93	891.752	552.944	860.161	1101.66
1116	1035.17	892.474	553.02	862.056	1103.15
1117	1035.42	891.167	552.55	861.315	1103.44
1118	1035.67	890.675	552.589	860.206	1101.39
1119	1035.92	892.694	553.865	859.534	1100.57
1120	1036.17	893.662	554.816	858.533	1102.14
1121	1036.42	892.743	554.729	858.528	1102.21
1122	1036.68	893.821	554.534	859.778	1100.42
1123	1036.93	896.674	554.287	860.552	1100.21
1124	1037.18	895.921	553.539	859.924	1102.48
1125	1037.44	891.984	552.729	859.215	1104.27
1126	1037.69	888.426	552.553	859.517	1103.95
1127	1037.95	886.443	552.371	860.837	1103.29
1128	1038.21	887.133	552.15	860.987	1103.5
1129	1038.47	889.086	552.119	860.275	1103.7
1130	1038.72	891.797	552.716	860.585	1104.05
1131	1038.98	891.712	553.183	862.118	1104.67
1132	1039.25	889.046	552.561	862.324	1104.74
1133	1039.51	888.755	551.953	861.879	1103.52
1134	1039.77	890.444	552.528	862.608	1102.54
1135	1040.03	889.479	553.434	862.508	1102.19
1136	1040.3	889.793	553.917	861.641	1102.53
1137	1040.56	895.117	554.035	860.85	1103.56
1138	1040.83	897.424	554.403	860.713	1104.34
1139	1041.09	893.667	554.587	861.453	1105.21
1140	1041.36	888.494	553.697	861.388	1106.24
1141	1041.63	885.476	552.976	860.159	1106.01
1142	1041.9	885.212	553.519	859.56	1105.11
1143	1042.17	888.101	553.627	859.151	1104.48
1144	1042.44	890.349	553.185	859.419	1104.67
1145	1042.71	889.033	553.052	860.994	1105.05
1146	1042.99	886.932	552.57	861.187	1104.25
1147	1043.26	885.353	552.479	860.374	1103.81
1148	1043.54	885.479	552.777	860.391	1105.84
1149	1043.81	885.777	553.101	861.873	1108.23
1150	1044.09	883.221	553.456	862.886	1108.14
1151	1044.37	881.338	553.705	861.769	1106.23
1152	1044.64	882.191	553.365	859.135	1104.06
1153	1044.92	884.462	552.001	858.213	1103.68
1154	1045.2	885.439	550.843	860.697	1105.37
1155	1045.48	884.728	550.822	862.87	1105.45
1156	1045.77	884.417	551.706	861.807	1103.48
1157	1046.05	883.677	553.127	861.164	1102.45
1158	1046.33	885.469	553.508	862.137	1103
1159	1046.62	887.438	553.103	862.435	1103.22
1160	1046.9	887.35	552.619	861.506	1103.98
1161	1047.19	884.635	552.687	860.259	1106.32
1162	1047.48	881.811	552.427	858.768	1108.6
1163	1047.77	881.501	552.092	857.899	1108
1164	1048.06	882.635	551.895	858.218	1107.85
1165	1048.35	882.107	551.667	859.577	1109.2
1166	1048.64	881.274	552.336	861.249	1109.6
1167	1048.93	883.678	553.728	861.666	1109.11
1168	1049.22	887.627	553.784	860.816	1108.24
1169	1049.52	888.778	552.612	860.363	1108.19
1170	1049.81	886.198	552.557	860.495	1108.86
1171	1050.11	883.591	553.046	860.719	1108.22
1172	1050.41	884.029	552.727	861.037	1106.66
1173	1050.7	883.628	552.32	860.524	1106.39
1174	1051	879.164	552.221	860.151	1107.46
1175	1051.3	877.527	552.477	859.911	1107.97
1176	1051.61	877.526	552.612	859.677	1107.82
1177	1051.91	877.491	552.061	859.631	1107.81
1178	1052.21	877.088	550.878	859.867	1108.83
1179	1052.51	877.688	550.128	860.255	1110.35
1180	1052.82	878.535	550.612	861.242	1111.28
1181	1053.13	878.191	551.635	862.093	1110.88
1182	1053.43	879.532	552.043	861.034	1109.22
1183	1053.74	879.513	551.532	859.64	1107.51
1184	1054.05	878.004	550.548	859.174	1105.48
1185	1054.36	878.208	549.931	859.578	1105.53
1186	1054.67	877.845	550.069	859.482	1108.15
1187	1054.98	877.82	550.526	860.396	1110.33
1188	1055.3	878.281	552.059	862.129	1111.16
1189	1055.61	877.566	553.039	861.727	1110.45
1190	1055.93	878.715	553.26	860.029	1109.28
1191	1056.24	878.667	552.855	858.915	1110.3
1192	1056.56	875.711	552.031	858.808	1112.48
1193	1056.88	874.282	551.028	860.161	1113.52
1194	1057.2	874.84	550.829	861.548	1111.73
1195	1057.52	876.303	551.353	861.097	1110.37
1196	1057.84	877.29	551.548	859.914	1110.46
1197	1058.16	876.199	551.829	859.367	1111.11
1198	1058.49	875.742	552.719	859.825	1111.86
1199	1058.77	876.165	554.042	861.047	1112.41
1200	1058.97	875.984	554.906	862.128	1112.24

## Sheet: Fig. 7c L
Supplementary Data 7. Modulation of postsynaptic neural activity by Interluminescence in vivo.
FIG7_panel_c_left_mean_spectrogram_opsin: Average spectrogram across electrode contacts and Opsin(+) animals. Time steps are on the rows and frequency bins are along the columns.
Time	10	11	12	13	14	15	16	17	18	19	20	21	22	23	24	25	26	27	28	29	30	31	32	33	34	35	36	37	38	39	40	41	42	43	44	45	46	47	48	49	50	51	52	53	54	55	56	57	58
-180	0.903723	0.777102	0.45523	0.241169	0.278254	0.372722	0.183007	-0.0135493	0.114102	0.425341	0.47701	0.189319	0.0994903	0.226588	0.293177	0.246844	0.0468358	-0.100201	-0.0837482	0.0734645	0.176489	0.086148	0.0323232	0.0509137	0.07153	0.161016	0.122866	0.0215504	0.0560426	0.188597	0.259993	0.133071	-0.0811673	-0.117979	0.0583506	0.127349	0.133334	0.184589	0.212958	0.1756	0.0792854	-0.0923132	-0.263646	-0.28857	-0.176897	-0.0822262	0.018155	0.0798617	0.0768281
-179	0.929308	0.765534	0.387306	0.137168	0.148103	0.242784	0.0761154	-0.104453	0.032689	0.346411	0.3924	0.11447	0.0312153	0.14906	0.201344	0.178295	0.0229574	-0.0849285	-0.0699261	0.0675162	0.182324	0.115356	0.0449656	0.032966	0.0450092	0.154451	0.132107	0.0100549	0.0181537	0.132456	0.203441	0.0853424	-0.130451	-0.175082	0.0177696	0.123028	0.140391	0.161722	0.145522	0.100453	0.0463477	-0.0784341	-0.232454	-0.270702	-0.174481	-0.0952629	-0.00682977	0.0526029	0.0533177
-178	0.943415	0.731513	0.306617	0.0428893	0.0386972	0.139907	0.000120465	-0.167739	-0.0322013	0.268128	0.311253	0.065861	-0.00173192	0.098244	0.121363	0.0981207	-0.0289769	-0.0755226	-0.0365354	0.0806372	0.202662	0.167981	0.0831629	0.0307332	0.0168002	0.138545	0.153411	0.0290626	0.00108772	0.0868285	0.1672	0.0647041	-0.148291	-0.213246	-0.0242226	0.100947	0.126691	0.129099	0.0945305	0.0584244	0.0414814	-0.0448863	-0.172785	-0.208648	-0.137888	-0.0867053	-0.0145326	0.0466614	0.0546222
-177	0.935308	0.683367	0.258554	0.0429879	0.0343316	0.119925	-0.00783378	-0.174536	-0.0460417	0.241202	0.297368	0.0975579	0.0442401	0.102453	0.0795519	0.0396777	-0.0785643	-0.0831678	-0.0225159	0.0892254	0.235181	0.2457	0.157997	0.0557056	-0.0109515	0.103279	0.164452	0.0752778	0.0244454	0.0808576	0.175872	0.089782	-0.117276	-0.19849	-0.0359778	0.0685486	0.0959551	0.0979274	0.0769737	0.0718591	0.0794933	0.0100647	-0.101314	-0.131377	-0.0877308	-0.0611186	-0.00754525	0.0559964	0.0765542
-176	0.92463	0.620632	0.210197	0.0847408	0.087996	0.146551	0.0160771	-0.164062	-0.0557938	0.229062	0.327505	0.148542	0.0781969	0.0997734	0.0486348	-0.00549083	-0.113817	-0.104074	-0.0459769	0.0757206	0.26022	0.324098	0.252896	0.0979744	-0.047894	0.0340884	0.141647	0.122619	0.0685769	0.0925302	0.194059	0.119841	-0.0779072	-0.149158	0.00364875	0.0756766	0.0782808	0.0640143	0.0615191	0.099021	0.123734	0.0576986	-0.051429	-0.088182	-0.0650937	-0.0458884	-0.010931	0.0439092	0.0751462
-175	0.888556	0.536288	0.124189	0.0679752	0.0986484	0.162192	0.0477415	-0.145771	-0.0824812	0.194779	0.340551	0.152186	0.0325204	0.0339187	-0.00954928	-0.0565128	-0.13374	-0.107941	-0.0645765	0.0561056	0.262645	0.361171	0.305556	0.124335	-0.0771355	-0.041504	0.0913186	0.13985	0.0832657	0.0671884	0.168788	0.112851	-0.0565047	-0.0860114	0.0839384	0.138401	0.0974118	0.0333388	0.0111295	0.0801289	0.13949	0.0853322	-0.0209735	-0.068506	-0.0599718	-0.0423101	-0.0280718	0.00654664	0.0353515
-174	0.830997	0.460344	0.0633989	0.049083	0.109734	0.196647	0.108607	-0.0825061	-0.079861	0.151982	0.317785	0.134622	-0.0180694	-0.0483522	-0.0829159	-0.101907	-0.127226	-0.0758183	-0.0444787	0.0582773	0.262267	0.36542	0.307634	0.132164	-0.0767454	-0.0879633	0.0253875	0.0979761	0.0358122	-0.00462095	0.0911363	0.0583813	-0.0618583	-0.0432442	0.137359	0.194778	0.13862	0.0297986	-0.0462993	0.0233935	0.120903	0.089707	-0.00623678	-0.055777	-0.0480365	-0.0338083	-0.0459427	-0.0304549	-0.0116952
-173	0.783005	0.427047	0.0844403	0.101711	0.177799	0.274134	0.201546	0.0220003	-0.0424101	0.0987093	0.243521	0.0954326	-0.0436933	-0.108284	-0.146996	-0.122399	-0.0846775	-0.0165706	-0.00555561	0.0723696	0.26743	0.364738	0.296828	0.130871	-0.0684079	-0.113817	-0.035082	0.0417018	-0.0131261	-0.0676275	-0.00586235	-0.0310099	-0.0971046	-0.0362356	0.136428	0.201337	0.156557	0.0257591	-0.104147	-0.0546244	0.0623922	0.0657632	2.01651e-05	-0.0436202	-0.0409471	-0.0310385	-0.0618967	-0.0538072	-0.0411958
-172	0.75299	0.410985	0.127004	0.18073	0.273766	0.358927	0.277731	0.0968719	-0.0300776	0.0265683	0.153892	0.0591452	-0.0481955	-0.144618	-0.204843	-0.140532	-0.0454597	0.0319902	0.0196122	0.0732613	0.251831	0.338938	0.264585	0.100657	-0.0941843	-0.153351	-0.0803278	0.0231497	-0.0079795	-0.0812708	-0.0597467	-0.0895504	-0.121022	-0.0290761	0.120762	0.171276	0.124626	-0.00987951	-0.152553	-0.114864	0.00234217	0.0369468	0.00810048	-0.0281765	-0.0363353	-0.0236447	-0.0474769	-0.037693	-0.0411096
-171	0.695802	0.370835	0.126994	0.205356	0.326765	0.421639	0.321753	0.104102	-0.0813627	-0.0553348	0.103584	0.0581547	-0.043658	-0.173766	-0.252277	-0.153532	-0.0225085	0.0562023	0.0349154	0.0814794	0.226497	0.276466	0.196225	0.0411379	-0.142551	-0.205814	-0.138281	-0.0114711	-0.000191664	-0.0566041	-0.0417399	-0.0821933	-0.108623	-0.00150127	0.113223	0.120239	0.0522222	-0.0680421	-0.174973	-0.121332	-0.00554011	0.0408776	0.034973	0.00863163	-0.00785118	0.0139169	0.0154782	0.0276033	-0.00963018
-170	0.617078	0.359369	0.15714	0.215249	0.346217	0.48573	0.384148	0.112643	-0.13192	-0.104504	0.111476	0.0958628	-0.0392247	-0.215535	-0.290184	-0.136629	0.0300035	0.0952428	0.0735043	0.130873	0.232687	0.213927	0.112727	-0.0302974	-0.192265	-0.255662	-0.212205	-0.0839473	-0.0186058	-0.0149224	0.0114593	-0.0430004	-0.0698686	0.0469723	0.12511	0.0676676	-0.0268159	-0.109631	-0.148257	-0.0615049	0.0510826	0.0832119	0.078022	0.0631523	0.0495371	0.0807945	0.0961494	0.106243	0.0378903
-169	0.526836	0.385193	0.221252	0.213743	0.336856	0.526918	0.429547	0.121001	-0.160018	-0.121172	0.131677	0.115317	-0.0578306	-0.272384	-0.332203	-0.128247	0.0646958	0.111248	0.100822	0.1914	0.273356	0.177006	0.0165699	-0.128722	-0.247662	-0.285346	-0.25962	-0.137237	-0.0252442	0.0295373	0.0467167	-0.0258778	-0.041304	0.0883417	0.138536	0.0271012	-0.0912109	-0.141691	-0.121976	-0.00502225	0.120943	0.153968	0.146063	0.121585	0.0945589	0.116133	0.113218	0.107957	0.0430003
-168	0.421912	0.382548	0.228832	0.145398	0.277692	0.510073	0.410621	0.0834392	-0.200982	-0.13768	0.120347	0.0755734	-0.115411	-0.330532	-0.368049	-0.144712	0.0565201	0.0904214	0.088797	0.21809	0.309621	0.155196	-0.0748433	-0.217953	-0.277867	-0.268759	-0.242608	-0.138932	-0.0175034	0.0492583	0.0407232	-0.042939	-0.0369107	0.107478	0.139417	-0.0015216	-0.132007	-0.172708	-0.138606	-0.0173389	0.136712	0.213326	0.21088	0.148005	0.0851709	0.0933558	0.074363	0.0553423	0.0281468
-167	0.331748	0.350248	0.192448	0.0521223	0.192109	0.446674	0.342349	0.0136391	-0.243491	-0.15275	0.0919273	0.0243544	-0.154816	-0.331408	-0.344011	-0.128071	0.0565164	0.072632	0.0669724	0.209483	0.312531	0.128011	-0.155293	-0.286272	-0.280843	-0.223547	-0.197653	-0.128698	-0.0171702	0.0558205	0.0297311	-0.0618689	-0.0435009	0.100166	0.112084	-0.0376532	-0.154802	-0.177652	-0.144441	-0.0524587	0.0997817	0.233195	0.260747	0.158638	0.046985	0.0474476	0.0449229	0.036761	0.0517099
-166	0.304432	0.332848	0.175027	0.0147944	0.15638	0.429127	0.316494	-0.0164918	-0.245452	-0.142923	0.0833221	0.00650319	-0.164071	-0.311705	-0.299948	-0.0872815	0.0682898	0.0636123	0.0480625	0.177271	0.280183	0.0835821	-0.22362	-0.332672	-0.266265	-0.176149	-0.165002	-0.125009	-0.0102084	0.0799571	0.0432586	-0.0554383	-0.0214408	0.106248	0.0807355	-0.0811812	-0.179209	-0.167	-0.115851	-0.0559919	0.0564418	0.21393	0.279762	0.165076	0.0201144	0.0133239	0.0351911	0.0592709	0.108541
-165	0.340283	0.333323	0.166009	0.0249298	0.189491	0.476018	0.337911	-0.00632764	-0.227061	-0.127926	0.0981235	0.033799	-0.142022	-0.298915	-0.281843	-0.0765243	0.0570331	0.04794	0.0300976	0.137809	0.229962	0.017625	-0.286199	-0.355868	-0.231108	-0.123305	-0.145604	-0.124672	0.0130766	0.128421	0.0962443	-0.0123341	0.0209697	0.121227	0.0667778	-0.105158	-0.198913	-0.157875	-0.0780878	-0.0335187	0.0292501	0.1666	0.25556	0.166706	0.0277515	0.0198223	0.0491624	0.0971891	0.167738
-164	0.389049	0.309731	0.0893213	-0.0242666	0.198775	0.515523	0.345769	-0.0194191	-0.241309	-0.133929	0.12331	0.0879895	-0.0973349	-0.284575	-0.292533	-0.115176	0.00510752	0.0038592	-0.0055244	0.0853419	0.164805	-0.0660571	-0.355881	-0.376552	-0.200056	-0.0889679	-0.145468	-0.129116	0.0327169	0.160277	0.134271	0.0174582	0.0455707	0.128672	0.0720831	-0.0923982	-0.186485	-0.131814	-0.0325372	0.00441426	0.035598	0.131192	0.20893	0.150417	0.0409717	0.050702	0.0915414	0.145268	0.203797
-163	0.425111	0.279093	-0.018895	-0.126058	0.148284	0.506442	0.318537	-0.0656544	-0.26859	-0.138042	0.140978	0.117048	-0.0582599	-0.243885	-0.285774	-0.154342	-0.0523716	-0.0581717	-0.0744885	0.00578022	0.0985536	-0.125273	-0.3959	-0.372094	-0.162835	-0.0660748	-0.141639	-0.123924	0.0421556	0.154213	0.113995	-0.00262698	0.0428721	0.130605	0.0923207	-0.0426339	-0.127043	-0.0711847	0.0293319	0.0554028	0.0696213	0.123065	0.170435	0.122453	0.0388877	0.0749084	0.129478	0.171208	0.19609
-162	0.483957	0.300437	-0.0404488	-0.150417	0.120722	0.473472	0.285604	-0.0746797	-0.242561	-0.120307	0.144167	0.123206	-0.0302851	-0.189879	-0.237048	-0.122214	-0.0394946	-0.0851103	-0.142619	-0.0742327	0.0569816	-0.13085	-0.380499	-0.338036	-0.120675	-0.0409756	-0.125779	-0.120522	0.0256673	0.110437	0.0581629	-0.0495672	0.00712666	0.0932708	0.0852517	0.00511968	-0.0513067	-0.00377475	0.0705034	0.0821822	0.0894126	0.108154	0.122939	0.0783235	0.0204284	0.0739029	0.118424	0.125432	0.125672
-161	0.579749	0.365266	0.0165035	-0.0848426	0.145296	0.443669	0.266518	-0.041264	-0.188975	-0.108662	0.136507	0.132444	-0.0114318	-0.144899	-0.148881	-0.00897701	0.0423013	-0.0814128	-0.196374	-0.130739	0.043665	-0.102229	-0.333925	-0.297864	-0.0890985	-0.0151792	-0.114474	-0.134736	-0.00587078	0.0672378	0.0246933	-0.0735704	-0.0360407	0.0309396	0.0518489	0.0226617	-0.0147287	0.0157032	0.051191	0.0555987	0.0656866	0.0592423	0.0473679	0.018674	-0.0064829	0.0585498	0.0905994	0.0653838	0.0445017
-160	0.649374	0.395626	0.0721033	0.0036408	0.20523	0.456748	0.285515	-0.00494706	-0.163218	-0.10989	0.146775	0.165126	0.0109717	-0.0958405	-0.0326415	0.135803	0.147732	-0.0591385	-0.234342	-0.172195	0.0360732	-0.0732245	-0.284667	-0.242521	-0.0316355	0.0297576	-0.101528	-0.140935	-0.025447	0.0296425	0.00407708	-0.0648897	-0.0431404	-0.0115834	0.00233059	-0.0101572	-0.0491349	-0.0332131	-0.0155502	-0.00038175	0.00985896	-0.0320428	-0.0652977	-0.0625317	-0.05059	0.0301482	0.069672	0.0354962	-0.00925303
-159	0.675487	0.38428	0.102813	0.0811906	0.262724	0.494352	0.330918	0.0260691	-0.153992	-0.103442	0.169661	0.204384	0.0369961	-0.0633107	0.0358789	0.218904	0.20334	-0.0476988	-0.260294	-0.218144	3.0136e-05	-0.0755519	-0.261686	-0.203668	0.0205604	0.0668048	-0.0922184	-0.131458	-0.0351769	-0.0187964	-0.0275613	-0.0448762	-0.0238105	-0.0326634	-0.0455831	-0.0576805	-0.103793	-0.101084	-0.0939843	-0.0733766	-0.0680747	-0.142146	-0.18727	-0.154961	-0.117797	-0.0305316	0.0318929	0.0232444	-0.0391512
-158	0.67833	0.355131	0.0932178	0.111404	0.272585	0.493789	0.346684	0.0290159	-0.17282	-0.133595	0.132914	0.175273	0.00674184	-0.0932518	0.0163966	0.21596	0.193484	-0.0670622	-0.286661	-0.269818	-0.071064	-0.125371	-0.287087	-0.222811	0.00181303	0.0469798	-0.0930238	-0.107952	-0.0391274	-0.0679118	-0.0589815	-0.0227844	-0.00372382	-0.0540747	-0.085497	-0.0873824	-0.137328	-0.15467	-0.156583	-0.139895	-0.139255	-0.217082	-0.252532	-0.203861	-0.174428	-0.111771	-0.0349044	-0.00287116	-0.0726023
-157	0.708171	0.381408	0.099227	0.125463	0.277778	0.486179	0.336465	0.000817295	-0.203937	-0.162943	0.0813574	0.116934	-0.0471563	-0.141834	-0.0283777	0.180935	0.152554	-0.10859	-0.303735	-0.281683	-0.10446	-0.145485	-0.285712	-0.233828	-0.0364803	0.0175452	-0.0697923	-0.0653503	-0.0344487	-0.0906406	-0.0677597	-0.0093305	-0.0114895	-0.0879219	-0.108252	-0.0778918	-0.124981	-0.173907	-0.193178	-0.182855	-0.17788	-0.230264	-0.238199	-0.183894	-0.178163	-0.143589	-0.065458	-0.0223992	-0.112813
-156	0.785578	0.481653	0.151294	0.134581	0.281774	0.482539	0.305042	-0.0591756	-0.232927	-0.145236	0.0789083	0.0801378	-0.0937889	-0.175022	-0.0486479	0.150429	0.100691	-0.154312	-0.301122	-0.235647	-0.0591422	-0.0990116	-0.230487	-0.196196	-0.040372	0.0110825	-0.033082	-0.0258159	-0.0283826	-0.0885274	-0.0682564	-0.0228877	-0.0478057	-0.12477	-0.117131	-0.0452286	-0.0893531	-0.177292	-0.222372	-0.206351	-0.181472	-0.203944	-0.193203	-0.145563	-0.161076	-0.145833	-0.0865138	-0.061776	-0.165567
-155	0.861064	0.610627	0.245901	0.1558	0.266909	0.459051	0.269751	-0.107106	-0.236665	-0.0787106	0.141653	0.0915341	-0.11269	-0.184409	-0.0424822	0.136873	0.0625172	-0.179203	-0.280495	-0.170171	0.0103411	-0.0374688	-0.158925	-0.126835	-0.00986681	0.0178219	-0.0070983	0.00437952	-0.00877828	-0.0641642	-0.0587223	-0.0318813	-0.0789483	-0.156761	-0.115579	-0.00587223	-0.0589068	-0.192316	-0.266583	-0.229489	-0.16415	-0.162449	-0.152125	-0.120429	-0.146594	-0.144892	-0.123046	-0.128923	-0.226316
-154	0.886523	0.703753	0.344027	0.198676	0.258031	0.450654	0.300656	-0.0625442	-0.196678	-0.00643916	0.232918	0.154936	-0.0793891	-0.152887	-0.0114738	0.142717	0.0417421	-0.180672	-0.238402	-0.108733	0.045704	-0.0104054	-0.107182	-0.0687928	0.0177474	0.0188799	-0.00105785	0.0234531	0.0259303	-0.0112644	-0.011997	-0.000447303	-0.078513	-0.178032	-0.12209	0.0137962	-0.0471751	-0.222866	-0.321689	-0.261662	-0.148953	-0.116747	-0.108089	-0.0983704	-0.127987	-0.126364	-0.135322	-0.166338	-0.247513
-153	0.847878	0.737888	0.415926	0.242651	0.27284	0.493417	0.401655	0.0428252	-0.147705	0.0378686	0.298005	0.220426	-0.0197656	-0.101924	0.00303941	0.116511	0.00857136	-0.158488	-0.169247	-0.0598384	0.0306507	-0.0257476	-0.0802431	-0.0368836	0.0244511	0.0145418	0.00238275	0.0242612	0.0274265	0.0194758	0.0268634	0.0294458	-0.0573364	-0.166625	-0.119134	0.010527	-0.0481248	-0.233132	-0.343559	-0.283591	-0.143989	-0.0731892	-0.0553222	-0.0741183	-0.113396	-0.0978521	-0.11362	-0.156512	-0.222996
-152	0.79756	0.743231	0.469232	0.282355	0.300926	0.555023	0.497567	0.127815	-0.115575	0.0576982	0.314437	0.237331	0.013565	-0.0718726	-0.00993393	0.0579375	-0.032254	-0.120178	-0.10047	-0.0381917	-0.00655587	-0.0420801	-0.0470924	-0.00719918	0.0206801	0.00519777	0.0117326	0.0183202	-0.0158188	-0.0144654	0.00999388	0.0255251	-0.0327629	-0.125761	-0.10454	-0.00330172	-0.0429825	-0.200768	-0.311748	-0.271934	-0.134077	-0.0425001	-0.0161706	-0.0630425	-0.1191	-0.0878799	-0.106812	-0.162266	-0.202072
-151	0.781561	0.759126	0.524262	0.327676	0.336929	0.597649	0.539681	0.180295	-0.065389	0.104336	0.333336	0.240955	0.0469425	-0.0314218	-0.00362999	0.0259618	-0.0399896	-0.0592573	-0.0280246	-0.0226354	-0.0368054	-0.0523121	-0.0299872	0.000675643	0.00371847	-0.0170283	0.00459709	-0.00358644	-0.0815465	-0.0841284	-0.0387092	0.00386068	-0.0121171	-0.0716684	-0.080977	-0.0164674	-0.032829	-0.150329	-0.250413	-0.227239	-0.105194	-0.0168785	0.0092571	-0.0472592	-0.109903	-0.0831099	-0.123348	-0.195341	-0.19903
-150	0.749395	0.760272	0.555666	0.365663	0.390928	0.632979	0.552659	0.236906	0.0317703	0.197198	0.378428	0.249109	0.090067	0.0418153	0.0475124	0.0388391	-0.018952	0.0124152	0.060928	0.0296231	-0.0227501	-0.0386183	-0.0268307	-0.0328304	-0.0536071	-0.0573945	-0.0144796	-0.0221152	-0.11149	-0.115984	-0.0677051	-0.0148375	-0.0066893	-0.0418699	-0.0688255	-0.0266349	-0.013586	-0.0829545	-0.165465	-0.153791	-0.046914	0.0383212	0.0565131	0.00101483	-0.0476842	-0.0233797	-0.0890694	-0.19261	-0.190016
-149	0.66299	0.714007	0.538774	0.376647	0.449885	0.677573	0.576344	0.310165	0.150937	0.305336	0.434179	0.26411	0.137399	0.121222	0.101037	0.0594434	0.00468122	0.0727769	0.14421	0.116416	0.0450814	0.00783614	-0.0132604	-0.0669035	-0.10171	-0.0768614	-0.0198672	-0.0148393	-0.0888086	-0.0969475	-0.0553935	-0.0142018	-0.0161877	-0.0521844	-0.0816276	-0.0383544	-0.00127085	-0.0235032	-0.08294	-0.0759366	0.0147232	0.0914499	0.101814	0.0647611	0.0457308	0.0751407	-0.0158771	-0.165961	-0.183454
-148	0.516075	0.608043	0.478465	0.344121	0.453787	0.668953	0.56755	0.348712	0.215932	0.353971	0.471376	0.308101	0.198571	0.179344	0.133784	0.0903939	0.0428259	0.113246	0.179785	0.164546	0.0925914	0.0343817	-0.00294324	-0.0660439	-0.0902349	-0.0646546	-0.0185619	0.019389	-0.0264053	-0.0585514	-0.0366448	-0.0151851	-0.0381832	-0.0742599	-0.0951799	-0.0573177	-0.0253865	-0.0153255	-0.0503196	-0.0451581	0.0243116	0.0837268	0.100469	0.0984371	0.102018	0.128727	0.0119481	-0.173123	-0.201433
-147	0.369242	0.500775	0.428751	0.304522	0.418158	0.620563	0.531024	0.351727	0.228887	0.338083	0.467774	0.349726	0.25162	0.223616	0.188427	0.170389	0.107835	0.123536	0.143276	0.131841	0.075101	0.012703	-0.0228411	-0.0625522	-0.0572962	-0.0459512	-0.0139362	0.0661471	0.0506992	-0.00785536	-0.0196118	-0.0231245	-0.0649499	-0.0962248	-0.107424	-0.084622	-0.0601586	-0.0196284	-0.0417379	-0.0573339	-0.0205279	0.0287976	0.0736291	0.101111	0.115186	0.137796	-0.00327744	-0.21188	-0.245204
-146	0.24733	0.385945	0.362137	0.244105	0.354491	0.560919	0.481238	0.320606	0.203302	0.286757	0.419917	0.339236	0.266022	0.26983	0.281728	0.27848	0.16857	0.10614	0.0730584	0.0711615	0.0493856	0.00218816	-0.0416877	-0.0845336	-0.0717945	-0.0573388	-0.016471	0.0911042	0.0903643	0.00954883	-0.0412105	-0.0575099	-0.0951629	-0.12884	-0.147987	-0.131465	-0.0840205	-0.00500422	-0.0107646	-0.0417387	-0.0408401	-0.00680146	0.0640064	0.105035	0.120961	0.142964	-0.00152229	-0.224039	-0.277491
-145	0.214289	0.307967	0.272052	0.167715	0.301491	0.516752	0.423059	0.253683	0.150904	0.226538	0.346093	0.275703	0.225642	0.277616	0.34325	0.349267	0.197109	0.0700478	0.00472294	0.030506	0.0625761	0.0453596	-0.0186875	-0.0924712	-0.100048	-0.0737483	-0.0114899	0.101992	0.0955689	-0.00639914	-0.0903664	-0.11835	-0.134766	-0.154266	-0.184504	-0.172837	-0.0947341	0.0228519	0.0439361	0.013613	-0.0217377	-0.0287904	0.0376297	0.0876138	0.11015	0.139821	0.00948123	-0.21514	-0.292708
-144	0.273374	0.281718	0.164465	0.0673385	0.237329	0.461186	0.356723	0.17197	0.0822885	0.1499	0.250687	0.198033	0.173103	0.247103	0.338404	0.361394	0.198993	0.0346923	-0.0372989	0.0200812	0.0937755	0.104474	0.0219178	-0.072029	-0.0910466	-0.0622473	0.00694243	0.119061	0.0973812	-0.0270079	-0.133889	-0.184705	-0.184432	-0.155716	-0.170368	-0.174915	-0.0968861	0.0438708	0.0948631	0.0712246	0.00501626	-0.0416295	0.00677149	0.0637237	0.0961956	0.131987	0.0224538	-0.184037	-0.275588
-143	0.361103	0.273982	0.049873	-0.043493	0.154571	0.380662	0.291339	0.0975386	0.0127589	0.0867063	0.175223	0.135744	0.131455	0.203772	0.290328	0.327186	0.179053	0.0143702	-0.0390461	0.0440235	0.13082	0.142194	0.0487705	-0.0411231	-0.0477906	-0.0181321	0.0390103	0.142675	0.101943	-0.0415018	-0.169343	-0.248321	-0.242274	-0.173525	-0.164384	-0.171526	-0.109339	0.0298243	0.102403	0.0919278	0.027808	-0.0096957	0.0363683	0.0745973	0.100177	0.135476	0.0359992	-0.163287	-0.272694
-142	0.440628	0.269261	-0.0687782	-0.158371	0.0794969	0.313653	0.23937	0.0239332	-0.0744225	0.0155051	0.114597	0.0823716	0.0815172	0.141203	0.207696	0.248101	0.132424	0.00229681	-0.0268325	0.0619895	0.136554	0.122367	0.0352809	-0.0201904	0.0051976	0.0366252	0.0678683	0.151723	0.0931819	-0.0622361	-0.202835	-0.29828	-0.282802	-0.198752	-0.18048	-0.180094	-0.135173	-0.0160777	0.0716746	0.0874587	0.0511552	0.0433168	0.0920713	0.0863203	0.0806298	0.118322	0.025086	-0.188153	-0.316258
-141	0.55774	0.341148	-0.104244	-0.227931	0.0409231	0.30334	0.218727	-0.0445328	-0.165458	-0.0610307	0.0631253	0.0297663	0.0100692	0.0520767	0.0987982	0.144153	0.0700483	-0.0332018	-0.0617275	0.0288597	0.101854	0.0771607	0.0121073	0.00226237	0.0565795	0.0745802	0.0658374	0.120795	0.0636745	-0.0814293	-0.227702	-0.342178	-0.312617	-0.210104	-0.18153	-0.180841	-0.154638	-0.0556444	0.0417475	0.0872841	0.0740636	0.0708636	0.113179	0.0715095	0.0281489	0.0671424	-0.00881838	-0.222873	-0.349207
-140	0.653596	0.433815	-0.0904176	-0.277877	-0.00680445	0.292101	0.19145	-0.116747	-0.244021	-0.113519	0.0274893	-0.0241399	-0.0736354	-0.042795	0.0113699	0.0697345	0.0134588	-0.0958592	-0.130312	-0.0145441	0.0792605	0.0671207	0.0231113	0.0403164	0.101236	0.0857131	0.0365533	0.0647282	0.0196172	-0.0951705	-0.223424	-0.34589	-0.309924	-0.192384	-0.167591	-0.180085	-0.153169	-0.053665	0.0501494	0.114908	0.104724	0.0824191	0.124729	0.0764565	-0.00473937	0.0228187	-0.0232638	-0.203522	-0.30795
-139	0.665455	0.439885	-0.123172	-0.329349	-0.0572249	0.254497	0.154213	-0.162993	-0.28571	-0.136501	0.00207656	-0.0642533	-0.134914	-0.10214	-0.0252238	0.0256898	-0.0483052	-0.162861	-0.181845	-0.0320488	0.0824942	0.0813675	0.0422058	0.0578556	0.108989	0.0657321	-0.0112352	-0.0057387	-0.0355145	-0.0986096	-0.185253	-0.301201	-0.271215	-0.15902	-0.152119	-0.180954	-0.141848	-0.0279285	0.0862039	0.156372	0.140929	0.101672	0.138962	0.0910645	-0.01782	-0.0102173	-0.0315406	-0.172681	-0.2578
-138	0.636053	0.372066	-0.211272	-0.396342	-0.111408	0.201693	0.12396	-0.169307	-0.287214	-0.149441	-0.0303449	-0.099471	-0.179786	-0.145632	-0.0703935	-0.0453549	-0.111438	-0.183393	-0.176758	-0.0270242	0.0838253	0.090667	0.0637706	0.0696877	0.0923487	0.0316174	-0.0589682	-0.0724727	-0.0838641	-0.0817721	-0.132858	-0.253549	-0.233008	-0.125433	-0.128276	-0.165943	-0.11979	0.00859371	0.135395	0.194549	0.173322	0.139662	0.164207	0.100852	-0.0342353	-0.0533906	-0.0616668	-0.168376	-0.231783
-137	0.652355	0.343015	-0.273848	-0.4634	-0.165835	0.154493	0.107377	-0.153428	-0.268749	-0.160536	-0.0629093	-0.127839	-0.204158	-0.180055	-0.143738	-0.144749	-0.16049	-0.155793	-0.124027	0.00173002	0.0889473	0.0938559	0.0903211	0.104436	0.103186	0.0151683	-0.0901457	-0.116618	-0.114405	-0.061413	-0.0853062	-0.204311	-0.182113	-0.069513	-0.0754155	-0.124052	-0.0929831	0.0288403	0.157574	0.199899	0.182517	0.183047	0.203693	0.110534	-0.0465665	-0.0879483	-0.095173	-0.178799	-0.220096
-136	0.692753	0.34839	-0.296045	-0.500329	-0.187388	0.151971	0.142916	-0.0989299	-0.229397	-0.135434	-0.0348625	-0.107082	-0.187095	-0.179099	-0.184811	-0.210457	-0.195192	-0.130693	-0.0650453	0.0530364	0.111944	0.103683	0.112643	0.128196	0.120437	0.0151163	-0.105573	-0.139048	-0.13287	-0.066779	-0.0648866	-0.151804	-0.116519	-0.00878089	-0.029398	-0.0907264	-0.0822325	0.0121247	0.135331	0.182718	0.190673	0.231258	0.250344	0.13059	-0.0311918	-0.0826783	-0.101747	-0.187215	-0.230531
-135	0.74904	0.357935	-0.305195	-0.502376	-0.166257	0.201078	0.226923	-0.0192569	-0.174357	-0.0732304	0.0482463	-0.0418224	-0.136366	-0.142609	-0.168183	-0.213918	-0.204938	-0.112597	-0.0245524	0.0892451	0.121101	0.107612	0.132426	0.141916	0.127388	0.0170013	-0.121541	-0.161019	-0.141592	-0.0809601	-0.0504313	-0.0824396	-0.0459236	0.0199919	-0.0274303	-0.0832563	-0.07857	-0.0145986	0.0976849	0.177168	0.225974	0.269205	0.262666	0.145719	0.010495	-0.0459693	-0.0961825	-0.204629	-0.265279
-134	0.817941	0.377978	-0.297505	-0.469547	-0.118885	0.264574	0.307318	0.0441526	-0.129887	-0.016371	0.114849	0.000427513	-0.107328	-0.121824	-0.153125	-0.192622	-0.187787	-0.0936199	-0.00967459	0.0921124	0.101108	0.0884279	0.132638	0.142985	0.122437	0.0156596	-0.147552	-0.203224	-0.15205	-0.0758016	-0.0244262	-0.0296299	-0.00728389	0.0289906	-0.0324397	-0.074818	-0.0585964	-0.0184632	0.07437	0.181897	0.252778	0.253093	0.210225	0.129715	0.0403244	-0.0252286	-0.116456	-0.241926	-0.296216
-133	0.813598	0.366284	-0.283596	-0.414414	-0.0655606	0.320889	0.363316	0.0685078	-0.124653	0.0053868	0.136526	-5.09349e-06	-0.115073	-0.136941	-0.175306	-0.190778	-0.173508	-0.0786744	0.00334948	0.100382	0.101144	0.0868703	0.139997	0.159273	0.130735	0.0102234	-0.174325	-0.235876	-0.154013	-0.047754	0.00544185	-0.0176004	-0.0226278	0.0111303	-0.0339012	-0.0512795	-0.0185014	0.00354938	0.0735758	0.177538	0.222945	0.1649	0.115772	0.105377	0.0620786	-0.0277711	-0.15252	-0.261897	-0.280352
-132	0.705996	0.285271	-0.285654	-0.341532	-0.00357976	0.366089	0.404463	0.0807233	-0.132945	0.0116878	0.149737	0.00839306	-0.114677	-0.142198	-0.172185	-0.165271	-0.139562	-0.0350582	0.0524068	0.12916	0.128784	0.132943	0.191655	0.206562	0.152523	0.00167582	-0.187244	-0.232327	-0.141259	-0.0263531	0.0232718	-0.0158652	-0.0539147	-0.0323331	-0.0558135	-0.0481298	-0.00174484	0.013705	0.0732126	0.155457	0.157433	0.0699989	0.0538888	0.108537	0.0907059	-0.0190906	-0.154069	-0.233339	-0.222649
-131	0.605033	0.198065	-0.294103	-0.260921	0.0841344	0.420926	0.430969	0.082755	-0.142144	0.00878653	0.164755	0.0549148	-0.0502697	-0.0781658	-0.0991744	-0.0877854	-0.0670031	0.0320726	0.0947325	0.118644	0.119196	0.17126	0.252192	0.25386	0.159694	-0.0142751	-0.195023	-0.225876	-0.146129	-0.0412392	0.0142427	-0.0180841	-0.0777087	-0.0708069	-0.0815326	-0.066677	-0.0187602	-0.00609134	0.0518767	0.119294	0.0973011	0.00842859	0.0243531	0.103765	0.0904264	-0.0198287	-0.153368	-0.220444	-0.182159
-130	0.581622	0.181703	-0.255411	-0.158352	0.199236	0.494586	0.440677	0.062962	-0.15565	0.0104126	0.196039	0.129137	0.0486585	0.0127959	-0.01499	-0.0133151	0.00218815	0.0873087	0.105144	0.0815373	0.0858535	0.180312	0.282904	0.270437	0.146378	-0.0289272	-0.203945	-0.237737	-0.165815	-0.0681421	-0.0201905	-0.0546099	-0.114165	-0.0951778	-0.0889331	-0.0781548	-0.0404765	-0.0341215	0.0253791	0.0851365	0.0376018	-0.0619031	-0.0280763	0.0661067	0.0593443	-0.0412288	-0.174898	-0.234682	-0.157501
-129	0.618441	0.238939	-0.164376	-0.0508939	0.296698	0.556104	0.426253	0.030415	-0.144988	0.0438065	0.240287	0.187665	0.106439	0.0523414	0.019114	0.0229756	0.0472469	0.127568	0.111921	0.0625839	0.06117	0.162929	0.261415	0.231589	0.0994492	-0.0600635	-0.225298	-0.250206	-0.171385	-0.089272	-0.0636493	-0.0958606	-0.140832	-0.114874	-0.102801	-0.0959962	-0.0658822	-0.0617461	0.00302933	0.052736	-0.0287471	-0.14825	-0.105089	0.0123377	0.0210466	-0.0637016	-0.184641	-0.227482	-0.107573
-128	0.666449	0.31349	-0.083534	-0.00295702	0.313316	0.567187	0.404281	0.0114074	-0.123367	0.0628308	0.245001	0.194127	0.111999	0.0520434	0.0293395	0.0486686	0.0825303	0.16496	0.143953	0.0812203	0.0588305	0.140985	0.2127	0.167994	0.0591563	-0.0676083	-0.224159	-0.22299	-0.130178	-0.0763042	-0.0769866	-0.0960835	-0.122865	-0.115689	-0.115652	-0.111243	-0.0861374	-0.0853094	-0.0170335	0.0252314	-0.0747424	-0.207172	-0.172065	-0.0462122	-0.0270464	-0.0814914	-0.151356	-0.163477	-0.0198364
-127	0.718982	0.380916	-0.0394148	-0.00710006	0.265363	0.511976	0.354859	-0.0249295	-0.149765	0.0120309	0.176587	0.132075	0.0623817	0.0227235	0.0317225	0.0639758	0.0928323	0.182923	0.182248	0.105744	0.0524681	0.110993	0.162848	0.119016	0.0546671	-0.0227749	-0.183804	-0.188488	-0.102676	-0.0673361	-0.0683383	-0.0651663	-0.0810535	-0.101984	-0.1153	-0.116085	-0.103093	-0.111729	-0.0408064	0.00466552	-0.104041	-0.242097	-0.217263	-0.0978583	-0.0716332	-0.085887	-0.0932476	-0.0671106	0.0892992
-126	0.711279	0.404024	-0.0276194	-0.0209874	0.212828	0.434032	0.302146	-0.060569	-0.213297	-0.0894667	0.0635655	0.0453029	0.00418962	-0.00502947	0.0288543	0.0581545	0.0689797	0.172397	0.201801	0.114695	0.0483455	0.0969249	0.133302	0.0940381	0.0793055	0.0595036	-0.11348	-0.175631	-0.126909	-0.0862425	-0.0613358	-0.0473942	-0.0681737	-0.0999972	-0.110994	-0.114795	-0.111405	-0.130325	-0.0613652	-0.00255056	-0.113519	-0.259512	-0.247226	-0.139666	-0.109421	-0.0919595	-0.0542454	0.000929718	0.15571
-125	0.611326	0.360766	-0.0451631	-0.035057	0.184085	0.388851	0.297035	-0.0353424	-0.219554	-0.135403	0.00233416	0.0111801	-0.00308023	0.000562606	0.0295655	0.0462048	0.0453795	0.167658	0.216892	0.114649	0.059766	0.12068	0.135725	0.0829472	0.103291	0.14162	-0.0211828	-0.144964	-0.144435	-0.102221	-0.064213	-0.0509969	-0.0822094	-0.121759	-0.130623	-0.131612	-0.110593	-0.10728	-0.0351795	0.0251143	-0.0926847	-0.249044	-0.252028	-0.158777	-0.126029	-0.0864153	-0.0266706	0.0201734	0.140302
-124	0.483777	0.27724	-0.084196	-0.0453001	0.179181	0.376487	0.331824	0.0424331	-0.159378	-0.115819	-0.00142579	0.0279548	0.0419106	0.0456994	0.0458796	0.0560467	0.0568953	0.187339	0.232531	0.114998	0.0828279	0.166642	0.158395	0.0793185	0.119851	0.214111	0.077709	-0.0898132	-0.127473	-0.0951206	-0.0665539	-0.0488994	-0.069053	-0.118061	-0.136855	-0.139839	-0.1036	-0.0711653	0.0134096	0.0731976	-0.0497054	-0.215603	-0.235564	-0.155248	-0.120177	-0.0570021	0.0132133	0.0283509	0.103274
-123	0.408493	0.217373	-0.11137	-0.0570277	0.163072	0.350469	0.346931	0.108462	-0.0791488	-0.0643682	0.0121769	0.0453209	0.0845517	0.0834542	0.0455754	0.0608717	0.0835544	0.204862	0.224879	0.103987	0.0891843	0.177859	0.158812	0.0683194	0.110689	0.244184	0.143575	-0.0424841	-0.100319	-0.0853271	-0.0768237	-0.0388197	-0.0130621	-0.0631894	-0.105509	-0.126652	-0.104678	-0.0740439	0.0186497	0.0854592	-0.0250181	-0.181164	-0.209662	-0.139301	-0.103267	-0.0297081	0.0393037	0.0402453	0.0918356
-122	0.404702	0.208073	-0.128549	-0.108341	0.0902365	0.277625	0.31665	0.130057	-0.040585	-0.0529957	-0.0115496	0.0218468	0.0803924	0.0810273	0.0162144	0.0487232	0.107035	0.215856	0.212186	0.0939972	0.0853196	0.156221	0.121711	0.0323454	0.081671	0.245016	0.183625	0.00202092	-0.0695393	-0.0881958	-0.0984967	-0.0259972	0.0651873	0.0269948	-0.0480812	-0.106374	-0.111161	-0.0898238	-0.00327076	0.0616036	-0.0239857	-0.149227	-0.184966	-0.135439	-0.101163	-0.0303123	0.0248296	0.0238001	0.0696773
-121	0.418924	0.217909	-0.135922	-0.166334	-0.000646493	0.179631	0.254799	0.109387	-0.0573885	-0.09388	-0.0662373	-0.0235047	0.0440577	0.0566201	-0.0128995	0.0259108	0.108846	0.223655	0.216429	0.0896584	0.0801058	0.135023	0.0706099	-0.0299996	0.0326603	0.231105	0.209688	0.0341504	-0.0594028	-0.112376	-0.129929	-0.0290981	0.110273	0.0897268	0.000453862	-0.0853089	-0.11093	-0.0876623	-0.0119992	0.0338671	-0.0421	-0.132214	-0.169534	-0.149124	-0.119861	-0.0448047	0.00636937	-0.00336072	0.0273757
-120	0.426713	0.225066	-0.123711	-0.160421	-0.0301544	0.08915	0.170455	0.0664809	-0.0786038	-0.122839	-0.101616	-0.0486118	0.0273002	0.0652485	0.0191497	0.0458023	0.113081	0.228748	0.227416	0.0891617	0.075382	0.128191	0.0455021	-0.0711558	-0.00483941	0.213487	0.213852	0.0239493	-0.0936682	-0.14923	-0.140682	-0.0160764	0.119778	0.0848525	0.00289452	-0.0641774	-0.0873454	-0.0737666	-0.0205878	0.0143944	-0.0542994	-0.126253	-0.170117	-0.161616	-0.121154	-0.0390079	0.0027348	-0.0372735	-0.0313911
-119	0.425895	0.209635	-0.116768	-0.119435	-0.00474956	0.0419033	0.0984617	0.0345033	-0.0550166	-0.0923756	-0.0857632	-0.03333	0.042025	0.104198	0.0955802	0.107136	0.135364	0.224166	0.2188	0.0841593	0.0704467	0.128643	0.0520544	-0.0742229	-0.0212617	0.189549	0.189856	-0.0308856	-0.160204	-0.179912	-0.129813	0.00944691	0.116165	0.0566647	-0.00244594	-0.0266525	-0.0398441	-0.0596279	-0.0398999	0.00425333	-0.0443002	-0.111138	-0.16978	-0.163619	-0.100195	-0.0204663	-0.00939455	-0.0913091	-0.106048
-118	0.399743	0.174014	-0.116351	-0.0815933	0.0404243	0.04739	0.050685	0.0027331	-0.0163673	-0.033763	-0.0417765	0.00823193	0.0781669	0.155566	0.179699	0.185499	0.174556	0.20998	0.186936	0.0655866	0.0500405	0.106431	0.0460555	-0.0726217	-0.0379409	0.141607	0.135777	-0.0967677	-0.219204	-0.196795	-0.121468	0.0114621	0.100121	0.0535446	0.0320483	0.0252637	0.00265831	-0.0401217	-0.0350866	0.0236589	0.00677388	-0.0438501	-0.11834	-0.138023	-0.0714918	-0.00381571	-0.0217765	-0.128087	-0.159342
-117	0.337622	0.114772	-0.119418	-0.0580097	0.0438907	0.0169515	-0.0284036	-0.0671683	-0.026853	-0.00751049	-0.00613358	0.0423784	0.11265	0.203162	0.245081	0.239906	0.194653	0.174447	0.132447	0.0241799	0.00691561	0.0553227	0.00394933	-0.100666	-0.0877151	0.049384	0.0547421	-0.135247	-0.230304	-0.191535	-0.116925	-0.0120863	0.0629346	0.0491288	0.0667117	0.0575747	0.0133845	-0.0319356	-0.0202507	0.0464044	0.059749	0.0437687	-0.0333187	-0.0832838	-0.0265298	0.0198431	-0.0234989	-0.132208	-0.168692
-116	0.313714	0.0981669	-0.0859531	-0.0225247	0.0369026	-0.0206179	-0.0967204	-0.12109	-0.0434399	-0.00560202	-0.00839617	0.0319206	0.115372	0.220634	0.266762	0.246016	0.177402	0.116909	0.0730868	-0.00875828	-0.0258463	-0.000679307	-0.0505057	-0.126545	-0.122392	-0.0350949	-0.0252161	-0.15417	-0.219104	-0.180913	-0.111691	-0.0330298	0.0140562	0.00774097	0.0627057	0.0743499	0.00600087	-0.0546693	-0.0323724	0.0485916	0.0953921	0.114916	0.036767	-0.0254338	0.0188262	0.0284666	-0.045857	-0.147258	-0.17288
-115	0.405953	0.17517	-0.0165644	0.0297447	0.0811419	0.02199	-0.0679699	-0.0960986	-0.0249674	-0.0036329	-0.0262902	-0.00856358	0.0853039	0.217454	0.263092	0.215194	0.138187	0.0665131	0.0387248	-0.0140817	-0.040781	-0.0563571	-0.106429	-0.130839	-0.0985616	-0.0540523	-0.0642562	-0.169911	-0.224536	-0.189272	-0.11775	-0.0485051	-0.025627	-0.0408164	0.0346102	0.0785791	-0.000787832	-0.088443	-0.0640718	0.0335966	0.107429	0.14174	0.0548939	-0.00102803	0.0471049	0.0260143	-0.0854035	-0.184825	-0.180436
-114	0.60044	0.35998	0.11164	0.120601	0.162344	0.112521	0.0408061	0.00256665	0.0240007	0.0121026	-0.0119704	-0.0234013	0.0617186	0.221214	0.270686	0.196281	0.119204	0.0552898	0.0405416	-0.000277774	-0.0403218	-0.0923134	-0.149305	-0.124105	-0.0443373	-0.0231587	-0.0643699	-0.180104	-0.243619	-0.208154	-0.127975	-0.0507561	-0.025615	-0.0418215	0.0183896	0.0665718	-0.00543448	-0.0949826	-0.0590227	0.0526531	0.120503	0.129938	0.0236425	-0.0213086	0.0411904	0.00901589	-0.121201	-0.220075	-0.177664
-113	0.745053	0.548064	0.253048	0.202922	0.206417	0.167186	0.144807	0.12853	0.116199	0.0775653	0.052172	0.0121271	0.0773248	0.238957	0.287587	0.187711	0.102888	0.0565114	0.0601669	0.0281603	-0.0184288	-0.0926963	-0.155036	-0.101955	0.00348195	0.00337595	-0.0651506	-0.188531	-0.263276	-0.222359	-0.123295	-0.0323077	6.52933e-05	-0.0144918	0.0167363	0.054224	0.00133769	-0.0587075	0.00430966	0.113486	0.145791	0.109045	-0.0236094	-0.0670356	-0.00284139	-0.0368758	-0.154413	-0.23533	-0.156116
-112	0.784739	0.654043	0.345206	0.226833	0.183636	0.164832	0.202057	0.23174	0.213326	0.148326	0.107091	0.0540997	0.109578	0.252291	0.294368	0.181205	0.0878566	0.0497954	0.0740059	0.0571717	-0.000589785	-0.0967669	-0.137124	-0.0573356	0.0420733	0.0127345	-0.0760364	-0.199505	-0.291129	-0.261701	-0.139274	-0.0216987	0.0224701	0.0179984	0.029627	0.0558205	0.0224291	0.00571021	0.111583	0.211712	0.190911	0.0978619	-0.0564568	-0.1038	-0.0566339	-0.0996917	-0.192904	-0.229302	-0.112886
-111	0.777539	0.691463	0.399135	0.240546	0.153373	0.141127	0.219733	0.28786	0.260857	0.165829	0.118412	0.0841375	0.1484	0.268254	0.29139	0.169386	0.07636	0.0440408	0.0877342	0.0866457	0.019718	-0.0929561	-0.106164	-0.0113235	0.0668531	0.0118395	-0.0891216	-0.202178	-0.30952	-0.310147	-0.177605	-0.0272274	0.0428625	0.0593476	0.057474	0.0673061	0.0471888	0.066659	0.207019	0.298125	0.229835	0.0911677	-0.0568895	-0.0981016	-0.079479	-0.149145	-0.238355	-0.227053	-0.074383
-110	0.778565	0.710315	0.467088	0.332886	0.206793	0.159401	0.240186	0.318704	0.275676	0.169271	0.119772	0.0966812	0.168015	0.267388	0.273924	0.156344	0.0610244	0.0333043	0.107595	0.131613	0.0695724	-0.0614242	-0.0790089	0.00877031	0.0730869	0.0107977	-0.0861792	-0.178258	-0.295434	-0.326051	-0.19728	-0.0282213	0.0627486	0.0862607	0.0700497	0.0663474	0.0534056	0.0922773	0.232911	0.301799	0.21681	0.0719858	-0.0442172	-0.0763021	-0.0917725	-0.18658	-0.270188	-0.209219	-0.0251952
-109	0.778338	0.712667	0.531432	0.459998	0.313629	0.218843	0.283492	0.352577	0.300655	0.207957	0.133441	0.0878422	0.168556	0.260434	0.244661	0.122699	0.0258983	0.0154612	0.118247	0.163697	0.117938	-0.0221763	-0.0569704	0.0128823	0.0715954	0.0192084	-0.059304	-0.131733	-0.243241	-0.288579	-0.185839	-0.0373068	0.0527021	0.0692707	0.0576375	0.0701204	0.0671987	0.102166	0.208741	0.239771	0.152972	0.0224122	-0.0614241	-0.0785677	-0.107991	-0.208106	-0.265885	-0.157655	0.0417675
-108	0.751421	0.681687	0.535001	0.498471	0.360034	0.265283	0.326774	0.36585	0.296676	0.216117	0.107743	0.0418678	0.154468	0.260793	0.218945	0.0769249	-0.0177025	-5.63949e-05	0.121395	0.170104	0.122069	-0.0197481	-0.0562371	-0.000814743	0.0629132	0.0450154	-0.00987585	-0.0851833	-0.186272	-0.22456	-0.152715	-0.0433678	0.0339547	0.0480862	0.0559328	0.0914317	0.096432	0.120162	0.191118	0.183689	0.0819059	-0.0429079	-0.103517	-0.102197	-0.12345	-0.211121	-0.226773	-0.0717892	0.123565
-107	0.683362	0.599909	0.472821	0.466076	0.346221	0.270405	0.336513	0.352549	0.261657	0.167303	0.0398218	-0.0258418	0.112917	0.23289	0.185313	0.0307267	-0.0567843	-0.00929049	0.117285	0.145287	0.0801537	-0.0505326	-0.0752633	-0.0401831	0.0245775	0.0472756	0.01841	-0.0624364	-0.154423	-0.171228	-0.109972	-0.0193572	0.0422157	0.0437307	0.0559542	0.0937443	0.111363	0.142425	0.198435	0.158549	0.0305231	-0.0995782	-0.146216	-0.136618	-0.151172	-0.228013	-0.203237	-0.000863974	0.194079
-106	0.565912	0.458286	0.357718	0.383483	0.275962	0.215021	0.283777	0.3196	0.241453	0.130968	0.00552661	-0.0551141	0.055558	0.14132	0.118407	-0.00736742	-0.0810405	-0.0202283	0.106621	0.119888	0.0482987	-0.0646639	-0.0817877	-0.0685406	-0.0209241	0.0150846	0.018014	-0.041243	-0.127263	-0.141548	-0.0703416	0.0448826	0.100282	0.0722833	0.0623826	0.0752461	0.102674	0.159993	0.215775	0.145782	-0.00356059	-0.136051	-0.16572	-0.150287	-0.161911	-0.226708	-0.179116	0.0476099	0.233645
-105	0.416654	0.304215	0.22931	0.253006	0.148722	0.100538	0.153607	0.227616	0.20669	0.112755	0.00878004	-0.0412714	0.0106479	0.0283055	0.0384025	-0.0310686	-0.0715915	-0.00550713	0.12033	0.129615	0.0502689	-0.0579213	-0.0864479	-0.0921399	-0.0643931	-0.0443223	-0.0129503	-0.0203342	-0.0830133	-0.107753	-0.0349504	0.0950241	0.13612	0.0860895	0.0641917	0.060921	0.0964112	0.184689	0.240751	0.138147	-0.029971	-0.167091	-0.182462	-0.162003	-0.170541	-0.209724	-0.141606	0.0813642	0.233628
-104	0.264048	0.181149	0.13191	0.131915	0.0238233	-0.0188872	0.008057	0.0867489	0.110789	0.047036	-0.022667	-0.0288158	-0.00382757	-0.0476854	-0.0331802	-0.065184	-0.074157	-0.0107935	0.116597	0.141594	0.0637666	-0.0445802	-0.0911329	-0.113698	-0.0968506	-0.0892713	-0.0390442	-0.00908645	-0.053763	-0.0978901	-0.0375246	0.0833475	0.102115	0.0391581	0.0305462	0.042401	0.0924726	0.200205	0.253508	0.129579	-0.0595927	-0.213423	-0.217793	-0.186018	-0.179077	-0.178176	-0.0808785	0.130306	0.229677
-103	0.180876	0.107296	0.076329	0.0650804	-0.0583719	-0.1042	-0.0773044	-0.0198576	-0.0105504	-0.0783462	-0.118128	-0.0665446	-0.0300347	-0.0966488	-0.0970865	-0.120603	-0.12491	-0.0692392	0.0628405	0.108547	0.0497014	-0.0333721	-0.0716339	-0.102318	-0.10967	-0.104766	-0.0442706	-0.0163969	-0.0611456	-0.121821	-0.0816661	0.0292686	0.0409683	-0.020698	-0.00307606	0.0317075	0.0903931	0.190153	0.22615	0.0997685	-0.0907591	-0.251913	-0.236779	-0.177508	-0.156777	-0.147753	-0.0391461	0.166341	0.225032
-102	0.149378	0.0666028	0.0358869	0.0170867	-0.109844	-0.144229	-0.0987139	-0.0711452	-0.10343	-0.185641	-0.20614	-0.134523	-0.0948031	-0.152909	-0.151403	-0.171912	-0.189185	-0.133836	0.000979243	0.0421298	-0.0105328	-0.047522	-0.0313654	-0.0462158	-0.0888952	-0.0970358	-0.0328237	-0.0158224	-0.0684169	-0.145619	-0.124341	-0.0072771	0.0133246	-0.0414777	-0.00515557	0.0344145	0.0825516	0.165604	0.188955	0.0838374	-0.0855639	-0.239812	-0.211226	-0.128519	-0.105263	-0.112746	-0.00974018	0.175449	0.190785
-101	0.119668	0.0174371	-0.0596981	-0.122644	-0.221597	-0.209448	-0.138352	-0.123233	-0.188469	-0.290741	-0.303072	-0.218672	-0.176158	-0.221529	-0.206368	-0.222364	-0.242485	-0.167589	-0.0307963	-0.0190057	-0.0967014	-0.102645	-0.0215978	-0.00557331	-0.0580553	-0.0636199	0.00387667	0.0108551	-0.0563724	-0.156768	-0.151389	-0.0120112	0.0316618	-0.0241645	0.0039273	0.0261859	0.0549632	0.141425	0.185373	0.110513	-0.051726	-0.206785	-0.177604	-0.0776375	-0.0501755	-0.0678724	0.0270395	0.16954	0.129987
-100	0.0452131	-0.0729412	-0.20959	-0.332507	-0.387192	-0.31163	-0.221602	-0.203966	-0.281533	-0.403339	-0.407962	-0.288011	-0.221025	-0.255712	-0.247397	-0.262129	-0.272087	-0.177414	-0.0326533	-0.0324582	-0.134798	-0.137028	-0.0248297	0.0161857	-0.0273707	-0.0122128	0.0588507	0.0524433	-0.032776	-0.16026	-0.177592	-0.0134129	0.0685319	0.0142829	0.0251059	0.030356	0.0475612	0.144875	0.198711	0.121309	-0.0516963	-0.205651	-0.172473	-0.0612619	-0.0281602	-0.0463598	0.0469351	0.154172	0.0768599
-99	-0.00506281	-0.113205	-0.254128	-0.401114	-0.460861	-0.378054	-0.284305	-0.247802	-0.311547	-0.442935	-0.438819	-0.283567	-0.183913	-0.206003	-0.218062	-0.23487	-0.244087	-0.156423	-0.00704582	0.00728803	-0.0935643	-0.0955255	0.00935051	0.0465117	-0.00680512	0.0148191	0.0918524	0.0904094	0.00260014	-0.147875	-0.197644	-0.0278417	0.0907538	0.0523026	0.0528536	0.0445328	0.0581522	0.163886	0.198333	0.0919454	-0.0819937	-0.221235	-0.177432	-0.0623371	-0.0374289	-0.0635291	0.0269611	0.119585	0.0399323
-98	0.0385081	-0.0238493	-0.109684	-0.261311	-0.381038	-0.329611	-0.23343	-0.182085	-0.23586	-0.375752	-0.371542	-0.208023	-0.0898424	-0.101912	-0.131017	-0.150065	-0.172709	-0.108728	0.043018	0.0817064	-0.00978434	-0.0156595	0.0679921	0.0859292	6.12277e-06	0.00335032	0.0851894	0.102273	0.0314133	-0.114054	-0.180893	-0.0298842	0.0981686	0.0729622	0.0671688	0.0465524	0.0619922	0.184571	0.206273	0.0784049	-0.0928924	-0.226548	-0.182823	-0.0673519	-0.0489829	-0.0780116	0.00446645	0.0715933	-0.0109211
-97	0.108995	0.0812357	0.0462156	-0.111554	-0.277653	-0.238344	-0.135106	-0.086929	-0.151971	-0.307306	-0.310562	-0.148422	-0.0189124	-0.0182076	-0.0572426	-0.0888927	-0.12653	-0.0689678	0.0886618	0.138691	0.0329361	-0.000958636	0.0630477	0.0862963	-0.00535909	-0.0226756	0.0485122	0.0724297	0.0285121	-0.0782454	-0.143529	-0.0329835	0.0755341	0.0597034	0.0583176	0.0458069	0.0706094	0.2006	0.216051	0.0925736	-0.0696102	-0.217606	-0.197399	-0.0863513	-0.0588938	-0.0711722	0.00894859	0.0257846	-0.0833031
-96	0.0764608	0.0487074	0.0508183	-0.075851	-0.230458	-0.19547	-0.113477	-0.0839954	-0.161861	-0.31667	-0.313963	-0.15544	-0.0199584	0.00315775	-0.0266509	-0.0718186	-0.131621	-0.0768503	0.0856938	0.140589	0.0229417	-0.0350543	0.00891968	0.0392224	-0.0302617	-0.0474387	0.00770394	0.0282167	0.00467908	-0.0632857	-0.125353	-0.0499433	0.0370568	0.0328265	0.0444182	0.0513865	0.0825778	0.196322	0.192653	0.0858729	-0.0373319	-0.175363	-0.184277	-0.102795	-0.0704472	-0.062228	0.0111973	-0.0196255	-0.14192
-95	-0.0803331	-0.105611	-0.0622504	-0.111664	-0.214018	-0.201004	-0.166244	-0.145362	-0.206099	-0.343135	-0.337874	-0.193933	-0.0528252	0.000378002	-0.0172721	-0.0817769	-0.174249	-0.131226	0.0405043	0.111217	-0.00286591	-0.0554973	-0.0165391	-0.0090231	-0.0743784	-0.0792838	-0.0284818	-0.00362491	-0.0121044	-0.0548041	-0.118205	-0.0610018	0.0182471	0.0268425	0.039651	0.0478163	0.075778	0.16755	0.14362	0.0541919	-0.00971596	-0.10208	-0.145331	-0.129488	-0.100612	-0.0682567	-0.00647327	-0.0674671	-0.172393
-94	-0.188877	-0.183236	-0.113425	-0.103997	-0.168073	-0.192116	-0.201283	-0.174263	-0.203292	-0.325614	-0.325854	-0.19433	-0.0495918	0.0271225	0.0188449	-0.0629979	-0.181296	-0.171221	-0.0117309	0.0741828	-0.0257215	-0.054444	-0.00272452	-0.0106167	-0.0701197	-0.0774938	-0.0505631	-0.025829	-0.0142236	-0.0174906	-0.0741024	-0.0352588	0.0392432	0.0493412	0.0334479	0.0158575	0.045961	0.130467	0.0919745	0.0156082	0.00367765	-0.0365854	-0.107358	-0.159563	-0.129123	-0.0618626	-0.00463373	-0.0745293	-0.155649
-93	-0.16576	-0.108477	-0.0288045	-0.0256673	-0.0995034	-0.14977	-0.179187	-0.155946	-0.175375	-0.287412	-0.285521	-0.168549	-0.0356255	0.0544576	0.067158	-0.0244162	-0.158861	-0.186111	-0.0543298	0.032443	-0.0551898	-0.0610456	0.00980403	0.0238454	-0.000611735	-0.0229511	-0.0472415	-0.0493717	-0.025483	0.0248852	-0.0134577	-0.00524422	0.0467058	0.047115	0.00453522	-0.033843	0.00962933	0.100173	0.0454879	-0.0356163	-0.0230336	-0.0231923	-0.0911884	-0.178237	-0.137301	-0.0350196	0.0259807	-0.0283592	-0.0966307
-92	-0.0832015	0.0229304	0.106342	0.0565551	-0.0565398	-0.104817	-0.131968	-0.121621	-0.138213	-0.226648	-0.224378	-0.143084	-0.0427509	0.0535347	0.0924581	-0.0070437	-0.158537	-0.208381	-0.0903807	0.00300752	-0.0708986	-0.075129	-0.00866956	0.0312852	0.0518877	0.0249404	-0.0340706	-0.0650618	-0.0436556	0.0425882	0.0281532	0.00476661	0.0212115	0.0188122	-0.021013	-0.0580661	-0.00446461	0.0814012	0.00656539	-0.0797121	-0.0520589	-0.0216303	-0.0688585	-0.162878	-0.121463	-0.0173584	0.0367672	0.00938899	-0.0392305
-91	-0.000280068	0.156057	0.228101	0.104579	-0.0528685	-0.0868344	-0.101505	-0.098622	-0.0899997	-0.133924	-0.151375	-0.123301	-0.0531395	0.0437881	0.0863515	-0.0314306	-0.191138	-0.237074	-0.118609	-0.0076799	-0.0549465	-0.0733581	-0.0418675	-0.00296618	0.0608967	0.0607644	-0.000840769	-0.0564841	-0.0539698	0.0356716	0.0411859	-0.00651163	-0.0253624	-0.0197125	-0.0449041	-0.0777355	-0.0309146	0.0393251	-0.0414971	-0.115398	-0.0623314	0.0032631	-0.0318338	-0.140955	-0.116158	-0.0274152	0.0183509	0.00960899	-0.00573374
-90	0.00448226	0.202481	0.257808	0.0797728	-0.101866	-0.117815	-0.11073	-0.110226	-0.0731045	-0.0600252	-0.0958689	-0.106233	-0.0371571	0.060743	0.0724257	-0.0724365	-0.228576	-0.270109	-0.169786	-0.0484252	-0.0457208	-0.0520727	-0.0533751	-0.0507226	0.0291458	0.0654829	0.0236373	-0.0419911	-0.056122	0.027915	0.0501081	-0.0137631	-0.0665582	-0.0619413	-0.0846342	-0.119342	-0.0835743	-0.0252848	-0.0922422	-0.143067	-0.0659668	0.0313445	-0.00839546	-0.144445	-0.134319	-0.0482951	-0.00461093	-0.00359624	0.0165348
-89	-0.115797	0.100432	0.144569	-0.0499424	-0.22575	-0.218206	-0.182611	-0.170219	-0.111281	-0.04211	-0.0776098	-0.108144	-0.0277581	0.074907	0.0538723	-0.1058	-0.253738	-0.302706	-0.233028	-0.113925	-0.0615036	-0.0245789	-0.0278365	-0.0654027	-0.000348612	0.044864	0.0227771	-0.0207967	-0.0221296	0.0615967	0.0901586	0.0159323	-0.059507	-0.0578916	-0.0902812	-0.140492	-0.118536	-0.0661629	-0.115729	-0.163267	-0.0805423	0.0444824	-0.0104202	-0.177161	-0.169517	-0.0681763	-0.021054	-0.01845	0.0124517
-88	-0.29658	-0.0767662	-0.0531305	-0.253453	-0.414962	-0.377604	-0.301566	-0.25954	-0.182506	-0.07017	-0.0914528	-0.139426	-0.0678647	0.0428302	0.0200175	-0.142346	-0.301063	-0.356106	-0.284692	-0.17046	-0.104129	-0.0410987	-0.0244361	-0.062611	-0.00545956	0.0349969	0.0291422	0.0249786	0.0561513	0.132157	0.154996	0.0760399	-0.0251169	-0.0371997	-0.0750586	-0.134839	-0.13357	-0.0840111	-0.110673	-0.169095	-0.0988935	0.0295246	-0.0527114	-0.232986	-0.207715	-0.087882	-0.0322697	-0.0258424	-0.0160547
-87	-0.367233	-0.138085	-0.13789	-0.35975	-0.537352	-0.49309	-0.370825	-0.276278	-0.174135	-0.0557062	-0.0822415	-0.156195	-0.129523	-0.0290407	-0.0295338	-0.170906	-0.3368	-0.399777	-0.310182	-0.194693	-0.135978	-0.0836496	-0.0589828	-0.0733301	0.00451241	0.0654919	0.0779008	0.0906525	0.120358	0.161352	0.181389	0.10523	-0.0287912	-0.0637476	-0.0888577	-0.134823	-0.154578	-0.115303	-0.118416	-0.18013	-0.125396	-0.00433393	-0.101036	-0.261017	-0.204203	-0.0888005	-0.0390535	-0.0299408	-0.0475577
-86	-0.307823	-0.0658142	-0.07544	-0.317907	-0.523554	-0.483784	-0.319692	-0.172737	-0.0724861	0.00492621	-0.035827	-0.125619	-0.17018	-0.0995722	-0.0603903	-0.156911	-0.294979	-0.368496	-0.294627	-0.187271	-0.141486	-0.121145	-0.104784	-0.0948755	0.0121823	0.113161	0.151288	0.15226	0.133665	0.124526	0.14864	0.0875528	-0.0584633	-0.102344	-0.0946799	-0.109619	-0.149552	-0.136082	-0.121594	-0.165168	-0.119886	-0.0136248	-0.112841	-0.245643	-0.173173	-0.0874228	-0.0501096	-0.0380087	-0.0713103
-85	-0.247622	0.0184068	0.0192928	-0.250124	-0.47728	-0.412616	-0.176751	0.0188765	0.0723998	0.0918119	0.0541963	-0.0387912	-0.16529	-0.128661	-0.0472474	-0.098986	-0.191684	-0.269756	-0.248586	-0.165951	-0.120753	-0.127061	-0.127308	-0.100493	0.00983831	0.124975	0.186073	0.189043	0.141068	0.0996168	0.120165	0.069275	-0.0876258	-0.141419	-0.0875657	-0.056283	-0.104255	-0.107533	-0.0764693	-0.100506	-0.0657618	0.0169785	-0.0856403	-0.21431	-0.163172	-0.118064	-0.0889773	-0.0693307	-0.0913336
-84	-0.236464	0.0575601	0.0511674	-0.257488	-0.491194	-0.374779	-0.0497389	0.187391	0.200143	0.177635	0.141496	0.0554271	-0.123051	-0.120501	-0.0175344	-0.0262014	-0.080613	-0.162451	-0.188024	-0.12269	-0.0729289	-0.0994965	-0.112668	-0.0819602	-0.00619591	0.0946256	0.18014	0.220139	0.190314	0.141978	0.135387	0.0726723	-0.0882288	-0.145819	-0.0623945	0.00777227	-0.035483	-0.0506745	-0.0172372	-0.0386756	-0.0140631	0.0531408	-0.0446179	-0.178958	-0.16274	-0.14786	-0.118993	-0.0952446	-0.0910322
-83	-0.290132	0.00182133	-0.0186705	-0.321531	-0.531857	-0.390294	-0.0230336	0.241355	0.257305	0.22331	0.182883	0.114346	-0.0777517	-0.103938	0.00791232	0.0395339	-0.00171947	-0.0989597	-0.14947	-0.0869749	-0.0263167	-0.0525937	-0.064128	-0.0579377	-0.0455341	0.0421494	0.159698	0.241223	0.238951	0.187744	0.13941	0.0580676	-0.0762692	-0.109663	-0.0139779	0.079733	0.041988	0.00466161	0.0205047	-0.0198059	0.00302361	0.0730129	-0.0212506	-0.157283	-0.148342	-0.126901	-0.09657	-0.0869399	-0.0644792
-82	-0.361693	-0.100091	-0.1215	-0.375236	-0.558032	-0.430444	-0.0642142	0.224218	0.266391	0.241322	0.207505	0.155058	-0.0462131	-0.103707	0.00781867	0.0706796	0.0510429	-0.0543413	-0.131268	-0.0805296	-0.00609812	-0.0208271	-0.0266489	-0.0522188	-0.0906139	0.00131439	0.15284	0.259676	0.269443	0.204816	0.119434	0.0319338	-0.0558519	-0.0548133	0.0314345	0.130273	0.103095	0.0522792	0.049456	-0.0202694	0.000425895	0.0791811	-0.0165729	-0.147667	-0.126255	-0.0800395	-0.0572122	-0.0797177	-0.0543518
-81	-0.389004	-0.152594	-0.148988	-0.359572	-0.538486	-0.436066	-0.080914	0.232418	0.309211	0.282909	0.242751	0.186752	-0.0340438	-0.117921	-0.00601079	0.0709322	0.0770474	-0.0206274	-0.111202	-0.0650296	0.00257256	-0.0284479	-0.0362591	-0.060146	-0.0907474	0.0295405	0.199047	0.299283	0.30313	0.220054	0.102858	0.0157465	-0.0283008	-0.00435903	0.0569479	0.144289	0.133037	0.0874504	0.0744143	-0.0179614	-0.0192393	0.0518066	-0.0329906	-0.146948	-0.115428	-0.054348	-0.0395256	-0.0842798	-0.0630629
-80	-0.295596	-0.076379	-0.0575682	-0.256978	-0.444616	-0.352601	-0.0105118	0.299278	0.401283	0.362781	0.315914	0.251821	-0.000713033	-0.110811	0.00530275	0.0798077	0.0905026	-0.00677229	-0.108492	-0.055623	0.00136923	-0.0538306	-0.0575563	-0.0438766	-0.03173	0.111285	0.259129	0.314471	0.311277	0.237942	0.112545	0.024408	0.00164485	0.024464	0.0598235	0.137872	0.146459	0.114712	0.0963541	-0.00208454	-0.0382458	0.0112336	-0.0491138	-0.157106	-0.139539	-0.0785147	-0.0534271	-0.0856936	-0.0612611
-79	-0.171216	0.0215562	0.050339	-0.143352	-0.334786	-0.238243	0.0860146	0.351322	0.445902	0.408887	0.391268	0.342717	0.0631495	-0.0764394	0.035585	0.0996966	0.0991482	-0.00803621	-0.140572	-0.0946048	-0.0235668	-0.0705706	-0.0628244	-0.0123917	0.0275179	0.165114	0.265423	0.277794	0.284563	0.245876	0.137165	0.0531024	0.0401416	0.0499825	0.0611939	0.123865	0.13784	0.114605	0.103831	0.0197185	-0.0409904	-0.0130557	-0.0538931	-0.172261	-0.180547	-0.115826	-0.0564871	-0.0562152	-0.026233
-78	-0.137046	0.0214481	0.0747309	-0.0886627	-0.26547	-0.166233	0.136945	0.352688	0.423197	0.39726	0.408551	0.377782	0.098265	-0.0484288	0.059876	0.122539	0.118237	0.00469211	-0.160691	-0.141139	-0.0569704	-0.0772746	-0.0588558	-2.89177e-05	0.029269	0.144822	0.211813	0.209534	0.244809	0.245943	0.157946	0.0803855	0.0755834	0.0800227	0.0734718	0.112786	0.122441	0.103353	0.107532	0.0503187	-0.0222981	-0.0162903	-0.0501271	-0.172854	-0.189252	-0.104387	-0.0105468	7.76729e-05	0.0194362
-77	-0.18364	-0.031726	0.0743478	-0.0319289	-0.181569	-0.0995458	0.158865	0.327572	0.388448	0.380262	0.394368	0.373049	0.125068	-0.0118663	0.0822888	0.142975	0.133265	0.0135447	-0.160531	-0.156959	-0.0694556	-0.0524425	-0.022668	0.0161066	0.00377482	0.0876929	0.144255	0.158137	0.227756	0.241232	0.14281	0.072948	0.091299	0.109898	0.0892186	0.104562	0.108496	0.0877902	0.103117	0.0807027	0.012166	0.000519217	-0.0279868	-0.136891	-0.146423	-0.0514033	0.0496515	0.0445234	0.0413217
-76	-0.246447	-0.0919683	0.0790985	0.0508135	-0.0758146	-0.0402517	0.139685	0.244531	0.314553	0.329504	0.31747	0.296285	0.100443	-0.0114263	0.0790505	0.148548	0.123764	-0.0154969	-0.178835	-0.172959	-0.0910721	-0.0279331	0.0299163	0.0476158	-0.0125422	0.0377765	0.097021	0.128541	0.21683	0.221519	0.104824	0.0495809	0.092801	0.121553	0.0811795	0.0764823	0.0783053	0.0518959	0.0735531	0.0875867	0.0300106	0.00419926	-0.0182247	-0.0999325	-0.1011	-0.0133582	0.0723426	0.0490718	0.0145446
-75	-0.356832	-0.205073	0.0448352	0.126263	0.0277087	-0.00419954	0.079387	0.122508	0.21038	0.232973	0.167257	0.150216	0.0248873	-0.0458495	0.0507216	0.125452	0.0801209	-0.0761495	-0.217832	-0.206072	-0.14588	-0.0570753	0.0423948	0.0672138	-0.0197102	-0.00463292	0.0431241	0.0764036	0.17754	0.178925	0.0517509	-0.000772092	0.0573126	0.0965964	0.0529548	0.0355948	0.0256401	-0.0107171	0.0145583	0.0552623	0.00455217	-0.0401273	-0.0588562	-0.101335	-0.0788074	0.00450901	0.0631863	0.031311	-0.020119
-74	-0.461398	-0.315377	-0.00777311	0.168159	0.11922	0.0399582	0.0448695	0.0629246	0.164299	0.174366	0.054262	0.0408421	-0.025347	-0.0570614	0.044229	0.118417	0.0748558	-0.0788135	-0.212214	-0.229152	-0.220543	-0.141415	-0.00702434	0.0600283	-0.0113146	-0.0190871	-0.0022268	0.0214111	0.137472	0.151634	0.0176537	-0.0486363	0.0167268	0.0708615	0.0426665	0.0234315	0.00178336	-0.0367197	-0.0154788	0.022265	-0.0319621	-0.0926339	-0.0972584	-0.0936699	-0.0503876	0.0192947	0.0424909	0.00782524	-0.0312124
-73	-0.445395	-0.299443	0.0160191	0.212359	0.193692	0.102618	0.070682	0.0777573	0.170233	0.170314	0.0336333	0.0271687	-0.0218917	-0.0399177	0.0714566	0.15612	0.121061	-0.0365081	-0.180946	-0.241315	-0.280282	-0.206094	-0.0419178	0.0757166	0.0287714	-0.00161419	-0.021921	-0.0107004	0.114613	0.155841	0.0218891	-0.068061	-0.0113042	0.0492011	0.0446305	0.0309823	0.000870771	-0.0314348	-0.00669865	0.0253486	-0.0396345	-0.117054	-0.0966135	-0.0416506	0.0151142	0.05916	0.0383971	-0.0119491	-0.0244665
-72	-0.373287	-0.233343	0.0717754	0.24674	0.217178	0.121445	0.0904492	0.0915137	0.155619	0.159663	0.0537401	0.0614379	-0.0126859	-0.0416932	0.0930986	0.206633	0.169096	-0.0260881	-0.200345	-0.272732	-0.310897	-0.217545	-0.0357802	0.109968	0.0659723	0.00118712	-0.0403909	-0.0281352	0.0835977	0.1423	0.0263173	-0.0756906	-0.0370781	0.0137501	0.0297081	0.0290593	-0.00833071	-0.0395143	-0.00866389	0.0222715	-0.0532017	-0.138642	-0.0806976	0.0324992	0.0952224	0.0996234	0.0323728	-0.0274966	-0.00626185
-71	-0.420639	-0.277346	0.0394296	0.210913	0.157275	0.0320377	0.00130556	0.023337	0.0889891	0.113406	0.0412343	0.0545177	-0.0482811	-0.0768009	0.0845687	0.21273	0.161055	-0.0672833	-0.262377	-0.322089	-0.324654	-0.207634	-0.0332259	0.108228	0.0536313	-0.0380852	-0.0747603	-0.0415535	0.0380874	0.0820565	-0.0199767	-0.118062	-0.0743435	-0.0218711	0.0104053	0.0219667	-0.0245564	-0.0680047	-0.0462399	-0.0138168	-0.069439	-0.142364	-0.0610016	0.0976288	0.158773	0.115795	0.00280817	-0.0498939	0.0143482
-70	-0.549048	-0.392236	-0.0513509	0.149495	0.101429	-0.0659543	-0.134998	-0.100429	-0.0104986	0.035101	-0.0338984	-0.037956	-0.153334	-0.159476	0.026747	0.172509	0.130431	-0.0986799	-0.298509	-0.348691	-0.326677	-0.199727	-0.0377118	0.0770872	-0.00215808	-0.0994386	-0.0994689	-0.037192	0.00994988	0.0212762	-0.0859527	-0.182305	-0.11632	-0.0331262	0.0203245	0.0228758	-0.0480767	-0.110904	-0.0969576	-0.0428513	-0.0456987	-0.0937627	-0.0214282	0.146552	0.192742	0.107903	-0.0327771	-0.0741286	0.0204083
-69	-0.599901	-0.451797	-0.117856	0.105723	0.0895117	-0.0882305	-0.208923	-0.203222	-0.103549	-0.0369019	-0.102179	-0.125645	-0.250684	-0.236044	-0.027217	0.155321	0.142217	-0.0805936	-0.279948	-0.328974	-0.310138	-0.192018	-0.0306766	0.0619218	-0.043919	-0.140646	-0.103486	-0.0254445	-0.0104957	-0.0320442	-0.137789	-0.221946	-0.134175	-0.023302	0.0346365	0.00756712	-0.0831397	-0.14579	-0.12264	-0.043981	-0.00248136	-0.0297044	0.0153524	0.151009	0.158774	0.051269	-0.0805015	-0.104099	0.0132199
-68	-0.620656	-0.499473	-0.200275	0.0191754	0.0397441	-0.107848	-0.23853	-0.253725	-0.145181	-0.0604065	-0.121171	-0.154741	-0.2755	-0.241788	-0.0211394	0.187568	0.188237	-0.0422496	-0.242904	-0.28957	-0.287077	-0.195605	-0.0354348	0.0553984	-0.0547554	-0.156386	-0.10525	-0.0172835	-0.0264943	-0.0847598	-0.172748	-0.204579	-0.0881753	0.0110033	0.0369885	-0.0224723	-0.10629	-0.137978	-0.113258	-0.0551648	-0.0018825	0.00566222	0.0408634	0.122647	0.0831215	-0.0220355	-0.119488	-0.118562	0.0131764
-67	-0.663917	-0.571316	-0.29983	-0.0903998	-0.033155	-0.128067	-0.231165	-0.245532	-0.123634	-0.0252265	-0.0866523	-0.125453	-0.228244	-0.16713	0.0564342	0.250077	0.226627	-0.0203235	-0.216831	-0.244851	-0.246067	-0.187956	-0.0503812	0.0459029	-0.050692	-0.169555	-0.130475	-0.0200691	-0.0121858	-0.0868027	-0.156001	-0.124019	0.0143296	0.0652862	0.0314883	-0.0533882	-0.113004	-0.104813	-0.0885118	-0.0756774	-0.0293201	0.0182082	0.0657025	0.11329	0.0462999	-0.0485114	-0.105965	-0.0761118	0.0468873
-66	-0.607004	-0.536264	-0.288521	-0.105746	-0.0345386	-0.095361	-0.174024	-0.180907	-0.0339434	0.0787112	0.00336039	-0.0506818	-0.128866	-0.0418505	0.175252	0.333219	0.268079	0.00628674	-0.185853	-0.193233	-0.19044	-0.174028	-0.0809852	0.0308865	-0.0309471	-0.160009	-0.141437	-0.0154855	0.0179674	-0.0575818	-0.1129	-0.0392738	0.0999311	0.105404	0.0198081	-0.0826892	-0.126853	-0.101173	-0.0830409	-0.0889139	-0.0471415	0.0267492	0.0932914	0.129295	0.0489358	-0.0491361	-0.0838924	-0.0289492	0.0800727
-65	-0.467261	-0.416793	-0.200371	-0.0506718	0.0149358	-0.0306818	-0.0926716	-0.0923771	0.0779964	0.202234	0.112394	0.0442943	-0.00694389	0.0803793	0.265599	0.390618	0.306763	0.0459896	-0.142455	-0.148845	-0.152663	-0.166245	-0.0890064	0.0513306	0.0138107	-0.130572	-0.129278	0.00528903	0.0498903	-0.0418561	-0.0981242	0.000161218	0.134341	0.119906	0.00913725	-0.10648	-0.153469	-0.134995	-0.096791	-0.0763786	-0.0287908	0.0434777	0.109214	0.142961	0.0619196	-0.0554058	-0.0999753	-0.0339123	0.0762997
-64	-0.383178	-0.357389	-0.170158	-0.0222094	0.0500056	0.00859664	-0.0493957	-0.0454467	0.140427	0.278698	0.182608	0.110039	0.082442	0.151578	0.297382	0.384434	0.290977	0.054839	-0.0995135	-0.104155	-0.121542	-0.135909	-0.0413114	0.107138	0.0575976	-0.110843	-0.124209	0.0195624	0.0750172	-0.0411074	-0.110523	0.00444655	0.139929	0.128394	0.0145495	-0.113785	-0.17605	-0.176181	-0.117035	-0.0523533	0.00935077	0.069318	0.121303	0.154163	0.0816358	-0.0606952	-0.144028	-0.0803897	0.0439914
-63	-0.42299	-0.402377	-0.223177	-0.0596345	0.0192227	-0.0182687	-0.0561167	-0.0415144	0.146232	0.284021	0.178401	0.115582	0.120683	0.177159	0.285863	0.328231	0.221287	0.0323368	-0.0532312	-0.0408698	-0.0656785	-0.0708892	0.0183303	0.13208	0.0663647	-0.112927	-0.146786	-0.00108713	0.0824662	-0.0359457	-0.121173	0.000370879	0.139789	0.139467	0.0328728	-0.103502	-0.176738	-0.19251	-0.132462	-0.0451148	0.0220119	0.0673244	0.0917349	0.116135	0.0645997	-0.0731888	-0.179124	-0.115719	0.0163147
-62	-0.476387	-0.451136	-0.281652	-0.129444	-0.0653266	-0.0803383	-0.0610729	-0.0234013	0.148534	0.26013	0.127634	0.0760832	0.126014	0.187303	0.266256	0.262989	0.135266	-3.92538e-05	-0.0148848	0.0178573	-0.0140615	-0.0260614	0.0370486	0.118389	0.0439531	-0.150926	-0.207501	-0.0611924	0.0581624	-0.0340307	-0.116664	0.00325488	0.135388	0.141686	0.0555313	-0.0707826	-0.147258	-0.177564	-0.137126	-0.0616798	-0.00647659	0.0323114	0.0299176	0.0265252	-0.0156682	-0.114122	-0.184151	-0.103917	0.0196615
-61	-0.454364	-0.441077	-0.301635	-0.181355	-0.133319	-0.129272	-0.0742487	-0.0158116	0.152257	0.255982	0.108208	0.0676369	0.140227	0.190889	0.235673	0.196092	0.0671764	-0.0165058	0.00822845	0.0439663	-0.00121007	-0.035459	0.0120802	0.0989337	0.0151551	-0.207149	-0.274695	-0.123145	0.0172964	-0.0461023	-0.107198	0.00117898	0.106609	0.117078	0.0739218	-0.0208176	-0.100383	-0.146625	-0.129278	-0.0881395	-0.0609021	-0.0197442	-0.0160239	-0.0365859	-0.0824437	-0.140199	-0.158513	-0.0664926	0.0333625
-60	-0.375974	-0.388193	-0.282079	-0.201013	-0.177802	-0.183666	-0.134215	-0.0442035	0.163769	0.293437	0.13896	0.0973463	0.159408	0.190604	0.204956	0.120941	-0.00178753	-0.0348349	0.0153555	0.0465499	-0.0142259	-0.0651218	-0.0168352	0.0828889	-0.0102763	-0.241018	-0.308142	-0.1645	-0.0242681	-0.0661977	-0.105703	-0.0256697	0.0356274	0.0481952	0.0513174	0.00036619	-0.0682122	-0.121315	-0.110932	-0.0902455	-0.0931206	-0.0618937	-0.028435	-0.0346762	-0.0765764	-0.109788	-0.102046	-0.0200467	0.042623
-59	-0.306419	-0.346025	-0.256373	-0.194179	-0.200024	-0.234889	-0.210549	-0.0966515	0.14903	0.295645	0.146207	0.114384	0.157946	0.17143	0.165435	0.0358932	-0.0935122	-0.0830348	-0.00034037	0.028788	-0.0449829	-0.0973388	-0.0319644	0.0799897	-0.00952074	-0.223145	-0.296629	-0.201418	-0.0908642	-0.115283	-0.129122	-0.068303	-0.0385962	-0.0218037	0.0125517	0.00964555	-0.0309127	-0.0902606	-0.0830549	-0.0569083	-0.0741133	-0.0714473	-0.0295967	-0.0131468	-0.0326842	-0.0458074	-0.0272561	0.0353286	0.0571868
-58	-0.296931	-0.357022	-0.264807	-0.19254	-0.213903	-0.270129	-0.271713	-0.159635	0.0867591	0.230685	0.0971423	0.0826009	0.118508	0.118563	0.0941335	-0.0763773	-0.214971	-0.167468	-0.0547666	-0.0204616	-0.0920861	-0.128333	-0.0443989	0.0735421	0.00326662	-0.172785	-0.261416	-0.245292	-0.185273	-0.179312	-0.147882	-0.0856197	-0.0560641	-0.0198585	0.0301154	0.052074	0.0158459	-0.0598117	-0.0571093	-0.0228516	-0.0465558	-0.0768951	-0.0530088	-0.0211454	-0.0181564	-0.0127021	0.0270641	0.0828796	0.0653063
-57	-0.362344	-0.443379	-0.329392	-0.20856	-0.223561	-0.293399	-0.313846	-0.212711	0.0201584	0.154134	0.0321517	0.0228903	0.0486765	0.0281455	-0.0235343	-0.211527	-0.319399	-0.222113	-0.0946427	-0.060239	-0.127845	-0.15453	-0.0776962	0.0324191	-0.00309603	-0.117816	-0.206266	-0.252973	-0.236486	-0.195011	-0.127589	-0.070092	-0.0325016	0.0255811	0.0830221	0.111749	0.0582451	-0.0457526	-0.0547288	-0.0143396	-0.0382797	-0.0887054	-0.0884659	-0.0470642	-0.0271683	-0.00386495	0.0594012	0.116383	0.0599679
-56	-0.433562	-0.524837	-0.373351	-0.203502	-0.220026	-0.313425	-0.347962	-0.241531	-0.00562681	0.109026	-0.0245205	-0.0458423	-0.0307675	-0.0582488	-0.135864	-0.324548	-0.369755	-0.2174	-0.0892445	-0.0570179	-0.125704	-0.17082	-0.133467	-0.03636	-0.0231037	-0.0709965	-0.140805	-0.219531	-0.234199	-0.172745	-0.0896989	-0.0387284	-0.000949588	0.0623149	0.116645	0.144429	0.0823398	-0.0420661	-0.0680572	-0.0278013	-0.0431927	-0.0785811	-0.082424	-0.0435929	-0.0228607	0.00861962	0.0879554	0.147124	0.0578216
-55	-0.493501	-0.574222	-0.392677	-0.211146	-0.23901	-0.350072	-0.389131	-0.286352	-0.0503071	0.0540083	-0.0873642	-0.122328	-0.124666	-0.152349	-0.24087	-0.403597	-0.37012	-0.173385	-0.0685858	-0.0624157	-0.136759	-0.193381	-0.183404	-0.0940408	-0.0441441	-0.0537147	-0.0949663	-0.173606	-0.218742	-0.167618	-0.073226	-0.016338	0.0201789	0.0782005	0.120756	0.137812	0.0779289	-0.0407624	-0.0712777	-0.0388582	-0.0408122	-0.0325362	-0.0270395	-0.00639911	0.0111718	0.0511963	0.138917	0.192563	0.0786599
-54	-0.501091	-0.577358	-0.386041	-0.214348	-0.245966	-0.356996	-0.402054	-0.322165	-0.0970051	0.011909	-0.127083	-0.179074	-0.200559	-0.222565	-0.298974	-0.418006	-0.328984	-0.127664	-0.0728831	-0.103923	-0.173813	-0.207543	-0.190456	-0.107035	-0.0481379	-0.0540338	-0.0732218	-0.141838	-0.222225	-0.193404	-0.0716819	0.00792551	0.0535434	0.111469	0.129733	0.116529	0.0573272	-0.0342007	-0.0463402	-0.0113162	-0.00420542	0.0318821	0.04473	0.0575046	0.0821762	0.124636	0.2031	0.2421	0.12042
-53	-0.441964	-0.515518	-0.331771	-0.166585	-0.202408	-0.312295	-0.350706	-0.284737	-0.0817674	0.0219697	-0.122321	-0.207178	-0.256557	-0.268842	-0.30281	-0.371182	-0.265112	-0.0994914	-0.10124	-0.161132	-0.216405	-0.208233	-0.166634	-0.0881944	-0.0259355	-0.0350333	-0.0473096	-0.102327	-0.202625	-0.203994	-0.0701726	0.0299453	0.0938074	0.161604	0.148409	0.0945287	0.033722	-0.0259445	-0.00367592	0.0499558	0.0690673	0.106746	0.110007	0.124601	0.158906	0.18439	0.235234	0.258498	0.139267
-52	-0.414097	-0.467935	-0.291555	-0.106714	-0.133032	-0.255165	-0.279562	-0.188624	-0.00282553	0.0646797	-0.0931023	-0.198154	-0.272743	-0.285089	-0.278506	-0.299489	-0.190187	-0.0646159	-0.109276	-0.190974	-0.239933	-0.199238	-0.141416	-0.0698734	0.00667746	0.00629499	0.00180037	-0.0226273	-0.119264	-0.156842	-0.0387041	0.0636288	0.134498	0.205762	0.174134	0.0912291	0.0154226	-0.0271305	0.0341158	0.110698	0.149211	0.179382	0.158971	0.161837	0.189442	0.186523	0.207394	0.226249	0.122971
-51	-0.456322	-0.491511	-0.332785	-0.120951	-0.106509	-0.235995	-0.258541	-0.122727	0.0757852	0.110275	-0.0613542	-0.172181	-0.259788	-0.289817	-0.274998	-0.25532	-0.127263	-0.0260663	-0.0997677	-0.199991	-0.247605	-0.18556	-0.118436	-0.0541405	0.033056	0.0339932	0.0359424	0.0422128	-0.0423301	-0.103057	-0.00163437	0.0981017	0.160815	0.229282	0.20015	0.0926382	-0.0165346	-0.0535045	0.0432305	0.138841	0.194186	0.225486	0.195952	0.185039	0.183308	0.135571	0.123216	0.145374	0.0664724
-50	-0.504448	-0.530909	-0.396394	-0.177377	-0.118012	-0.244142	-0.274463	-0.108438	0.115941	0.151556	-0.0284859	-0.145196	-0.232998	-0.285382	-0.287689	-0.237389	-0.0688795	0.0342035	-0.0518847	-0.178185	-0.243155	-0.178868	-0.113115	-0.0677636	0.0195224	0.0223474	0.0258558	0.049767	-0.00350764	-0.0435566	0.0377563	0.111665	0.15463	0.219842	0.196368	0.0693413	-0.0592057	-0.0818183	0.0335601	0.134431	0.201055	0.248234	0.229983	0.225314	0.191072	0.0824606	0.0361213	0.0708701	0.0122167
-49	-0.501019	-0.518603	-0.412541	-0.213736	-0.131213	-0.251223	-0.267782	-0.071153	0.156992	0.186532	0.00528828	-0.109679	-0.207501	-0.285364	-0.29819	-0.226403	-0.024576	0.103201	0.0236221	-0.145833	-0.251112	-0.192907	-0.125274	-0.0937101	-0.010493	-0.0133131	-0.0166872	0.0334363	0.0367959	0.032364	0.0614174	0.0795045	0.110535	0.183853	0.162103	0.0157924	-0.108496	-0.116549	-0.00179191	0.110636	0.195368	0.263012	0.270437	0.27931	0.214475	0.0518789	-0.0211957	0.0275848	-0.0181202
-48	-0.527154	-0.502602	-0.390625	-0.197792	-0.0964886	-0.226936	-0.245939	-0.0315455	0.173263	0.179315	0.00540041	-0.100418	-0.212051	-0.297792	-0.293776	-0.21006	-0.0079251	0.135877	0.0660887	-0.149178	-0.286563	-0.210643	-0.128924	-0.107987	-0.0375576	-0.0544463	-0.059357	0.0239358	0.0774008	0.097594	0.0743612	0.0393882	0.0576822	0.132929	0.113293	-0.0248675	-0.118894	-0.135558	-0.0534885	0.0718262	0.181295	0.26503	0.303394	0.331708	0.254986	0.0653764	-0.0359029	0.00419939	-0.031676
-47	-0.610409	-0.521343	-0.366248	-0.144215	-0.0172669	-0.172339	-0.231538	-0.0384656	0.127028	0.12753	-0.0215308	-0.113798	-0.22301	-0.290051	-0.254714	-0.172657	0.00466467	0.130519	0.0431009	-0.209507	-0.33971	-0.20806	-0.101195	-0.0961138	-0.0452902	-0.0725004	-0.0797517	0.0146392	0.10122	0.14763	0.0962448	0.0247572	0.014695	0.0580738	0.036183	-0.0505951	-0.0842433	-0.109954	-0.0743923	0.0438193	0.176952	0.278357	0.333153	0.369907	0.294703	0.103199	-0.0234842	-0.0107882	-0.0352988
-46	-0.664363	-0.548658	-0.347182	-0.0709447	0.0766547	-0.111648	-0.223047	-0.0647065	0.0751638	0.092628	-0.0299432	-0.113682	-0.202798	-0.243234	-0.189629	-0.111384	0.0475625	0.141595	0.0200856	-0.260753	-0.372847	-0.201441	-0.08505	-0.0976457	-0.0638885	-0.0893957	-0.100085	-0.0140423	0.109697	0.204226	0.146628	0.0405655	-0.0114312	-0.0101164	-0.0357806	-0.0615693	-0.0264492	-0.0395828	-0.0340662	0.0554139	0.177574	0.283032	0.342796	0.374577	0.296116	0.110751	-0.0266227	-0.0353475	-0.042092
-45	-0.65807	-0.563774	-0.345563	-0.0396959	0.116234	-0.0999367	-0.239675	-0.0892436	0.0398555	0.0663521	-0.042762	-0.122376	-0.183419	-0.204734	-0.147801	-0.060933	0.0966996	0.159153	0.013808	-0.273639	-0.377992	-0.209333	-0.108702	-0.135681	-0.112283	-0.12558	-0.139667	-0.0705516	0.0855938	0.228601	0.183435	0.0678271	0.00127237	-0.0221721	-0.0627182	-0.0613959	0.013236	0.0137594	0.0112129	0.0757294	0.15428	0.237033	0.294032	0.320256	0.243532	0.0770456	-0.0482539	-0.0676329	-0.066376
-44	-0.608724	-0.547001	-0.314146	0.00480171	0.160365	-0.0836213	-0.253693	-0.113157	-0.00549327	0.0186509	-0.0721552	-0.131724	-0.165032	-0.182399	-0.141027	-0.0540045	0.110645	0.163095	0.0226008	-0.244921	-0.355149	-0.221946	-0.14511	-0.17951	-0.16223	-0.159817	-0.168933	-0.126096	0.0322109	0.200718	0.171389	0.073763	0.0203161	-0.0236514	-0.0800355	-0.0591676	0.0301104	0.0195346	0.00552066	0.0580694	0.0955722	0.148458	0.207528	0.244493	0.181194	0.0382955	-0.0691512	-0.10173	-0.109699
-43	-0.548216	-0.502848	-0.229696	0.0991156	0.237694	-0.0448149	-0.259873	-0.138237	-0.0443524	-0.0193171	-0.0866607	-0.115506	-0.118803	-0.140516	-0.137767	-0.0789468	0.0938177	0.145161	0.0177961	-0.215821	-0.328454	-0.232743	-0.16225	-0.192399	-0.187656	-0.174943	-0.172021	-0.156503	-0.013273	0.164163	0.139651	0.062958	0.022275	-0.0467348	-0.102359	-0.0401184	0.0612402	0.0207386	-0.030602	0.0012256	0.015644	0.0606976	0.135167	0.196605	0.156464	0.0292916	-0.0733014	-0.113338	-0.118371
-42	-0.531829	-0.45167	-0.0980631	0.231367	0.30949	-0.0189	-0.250813	-0.12682	-0.0296923	-0.00131652	-0.052952	-0.0598654	-0.0397612	-0.073446	-0.127991	-0.119897	0.0527092	0.10824	3.32099e-05	-0.181567	-0.274811	-0.207132	-0.140396	-0.169244	-0.180542	-0.155553	-0.139181	-0.149204	-0.0194868	0.166086	0.133247	0.0489115	0.00730836	-0.071625	-0.116982	-0.0189611	0.100739	0.0537374	-0.0330468	-0.0381902	-0.0396197	0.0218978	0.123115	0.194204	0.161404	0.0406672	-0.057087	-0.0928836	-0.0791694
-41	-0.521659	-0.390128	0.0203643	0.321279	0.321472	-0.0303591	-0.23049	-0.0894472	0.0124345	0.0454377	-0.00455547	-0.00998114	0.0290503	-0.00431409	-0.110883	-0.15373	0.0155005	0.0842112	-0.0116314	-0.155871	-0.221195	-0.150808	-0.0774626	-0.112266	-0.144865	-0.108714	-0.079676	-0.109854	-0.000965196	0.178429	0.142228	0.0400668	-0.00476941	-0.0763677	-0.109562	0.00419056	0.143459	0.11259	0.00461236	-0.0458997	-0.0705876	0.00377292	0.126094	0.182752	0.14907	0.048657	-0.0345196	-0.0723193	-0.0476499
-40	-0.482387	-0.334614	0.0759119	0.333786	0.288428	-0.0541385	-0.211449	-0.0774331	0.00943521	0.042022	-0.0274674	-0.0532895	0.0213654	0.0229393	-0.0972485	-0.167602	-0.00162745	0.0712373	-0.0212888	-0.144435	-0.172316	-0.0765362	-0.00756688	-0.0533068	-0.0901983	-0.0466377	-0.0221236	-0.0782225	-0.00346959	0.159155	0.145383	0.05098	0.00218661	-0.0705328	-0.101002	0.0124187	0.162951	0.159339	0.0478602	-0.049963	-0.111806	-0.0376752	0.0913221	0.124119	0.0953206	0.0393256	-0.0209216	-0.0734345	-0.0501734
-39	-0.419074	-0.281367	0.091463	0.308904	0.256101	-0.0583316	-0.193164	-0.0855976	-0.0256474	-0.0106314	-0.104991	-0.132112	0.00201563	0.0384458	-0.0882171	-0.176652	-0.017389	0.0531436	-0.024032	-0.12339	-0.125022	-0.0213282	0.029829	-0.0198003	-0.0355164	0.00696746	-0.0019535	-0.0831976	-0.0305427	0.112282	0.125579	0.0643475	0.0199702	-0.0574082	-0.0942142	0.000669779	0.141254	0.168054	0.0742046	-0.0587869	-0.153181	-0.0805324	0.0505243	0.0752952	0.054678	0.0351626	0.00463755	-0.0479693	-0.0343933
-38	-0.330914	-0.217117	0.0818741	0.261951	0.226239	-0.0661757	-0.209936	-0.125068	-0.075804	-0.0775967	-0.178073	-0.172968	0.0151222	0.0638013	-0.0806431	-0.194769	-0.0393522	0.0434981	-0.0123944	-0.10255	-0.101866	-0.00452812	0.0293044	-0.0220471	-0.0140636	0.0249212	-0.0127541	-0.0996681	-0.0503157	0.0687781	0.0964412	0.0711127	0.0420394	-0.027919	-0.0659554	0.00223284	0.116648	0.158098	0.0868964	-0.0585505	-0.169527	-0.105527	0.0221879	0.0597471	0.0568497	0.0583348	0.0480329	-0.00326867	0.000301817
-37	-0.227883	-0.138545	0.0740102	0.203992	0.171811	-0.10289	-0.253219	-0.186981	-0.143867	-0.139274	-0.211082	-0.164412	0.0438235	0.0761041	-0.0968813	-0.238065	-0.0868933	0.0180267	-0.0100201	-0.0896222	-0.0959899	-0.0188514	-0.00881857	-0.0530415	-0.015081	0.0312958	-0.0157164	-0.106002	-0.0566497	0.0473757	0.0777444	0.0762732	0.0699715	0.0109202	-0.0258742	0.0145825	0.0907249	0.123968	0.0690913	-0.0746674	-0.195334	-0.148739	-0.0197509	0.0550834	0.0927804	0.106395	0.0940835	0.0373022	0.026282
-36	-0.138345	-0.0644183	0.0875486	0.169142	0.123548	-0.12981	-0.26388	-0.225125	-0.209549	-0.182677	-0.194166	-0.106749	0.101238	0.100141	-0.116729	-0.284928	-0.143529	-0.0159607	-0.00768633	-0.0633418	-0.0711587	-0.0258024	-0.050115	-0.0824576	-0.00380181	0.0640531	0.0174007	-0.087685	-0.0535224	0.0448128	0.0768417	0.0824946	0.0852873	0.0303662	-0.0059799	0.00922875	0.0423319	0.0630989	0.0215902	-0.12248	-0.244782	-0.201081	-0.0501192	0.076774	0.145735	0.149884	0.126315	0.082173	0.06877
-35	-0.0706498	-0.0234398	0.0901677	0.149085	0.101129	-0.145517	-0.263411	-0.234276	-0.232552	-0.190128	-0.142007	-0.0115257	0.193863	0.162216	-0.101532	-0.287394	-0.150211	-0.0103174	0.0148389	-0.0327841	-0.0274554	0.012423	-0.0387885	-0.0700559	0.037337	0.111822	0.0586691	-0.0476109	-0.0268294	0.0666536	0.103188	0.105542	0.0897793	0.0294868	-0.00485786	-0.0109142	-0.00999887	0.0064767	-0.029215	-0.171026	-0.268206	-0.213099	-0.0524191	0.0986793	0.164622	0.148727	0.132606	0.130943	0.130899
-34	0.0215356	0.0262538	0.0926834	0.13081	0.0753322	-0.1794	-0.272547	-0.228823	-0.231427	-0.189449	-0.104628	0.062695	0.270992	0.232869	-0.0546697	-0.255382	-0.123868	0.0401862	0.0822625	0.0173063	0.0198794	0.0597621	-0.00808017	-0.0448315	0.0669946	0.123593	0.0635482	-0.00975044	0.0140084	0.092324	0.129114	0.13788	0.10425	0.0323447	-0.0100102	-0.0341264	-0.0407671	-0.0203537	-0.0583584	-0.195426	-0.253726	-0.189422	-0.050981	0.0876992	0.132309	0.104396	0.118326	0.161252	0.167196
-33	0.0940281	0.0528808	0.0797935	0.110866	0.0533713	-0.205159	-0.261788	-0.19649	-0.218374	-0.213605	-0.111886	0.0915261	0.303641	0.268881	-0.0191093	-0.237351	-0.124173	0.0804692	0.160377	0.0755529	0.0492053	0.0719094	-0.0117583	-0.0467168	0.0688022	0.110652	0.0449483	0.00707201	0.0458784	0.108874	0.130367	0.145829	0.113088	0.0346121	-0.0166961	-0.0431007	-0.0369327	-0.0209073	-0.0740596	-0.205875	-0.225208	-0.151962	-0.0461548	0.0645243	0.0850314	0.0436294	0.0945055	0.1757	0.17304
-32	0.10237	0.0260462	0.0479005	0.103128	0.0737152	-0.175708	-0.205158	-0.124507	-0.169375	-0.227852	-0.126342	0.104464	0.307183	0.263327	-0.0130361	-0.232397	-0.133875	0.0969616	0.206947	0.113585	0.0680867	0.0759811	-0.0217829	-0.0469482	0.070576	0.105447	0.0359938	0.016597	0.0721721	0.127666	0.118238	0.123461	0.095185	0.00834449	-0.0453668	-0.0396068	0.0052952	0.0121758	-0.0662749	-0.197117	-0.198468	-0.121587	-0.0309224	0.0675595	0.0695538	0.00640757	0.0786143	0.182618	0.166593
-31	0.0950998	0.0100282	0.0529639	0.131623	0.125587	-0.123927	-0.15293	-0.0540012	-0.0757879	-0.172412	-0.0985101	0.122266	0.295184	0.244604	-0.00133271	-0.201757	-0.119322	0.119107	0.252893	0.155662	0.096768	0.100164	0.00118726	-0.0141382	0.0976144	0.119407	0.0422813	0.022167	0.0824858	0.141525	0.113796	0.0991025	0.0628429	-0.0305655	-0.072055	-0.0139491	0.0751104	0.065276	-0.037054	-0.164221	-0.17309	-0.0991604	-0.00281869	0.0885878	0.0733852	-0.00111023	0.0815584	0.193729	0.172699
-30	0.14004	0.0634033	0.117619	0.195663	0.184962	-0.083987	-0.121197	0.0171557	0.045315	-0.0816911	-0.0607487	0.13041	0.278835	0.245189	0.0375919	-0.137781	-0.0716549	0.159963	0.296255	0.183706	0.0979845	0.0909497	0.0106186	0.0164423	0.126633	0.128526	0.042838	0.0180847	0.0683678	0.132968	0.0997779	0.0656122	0.018171	-0.0648466	-0.0834374	0.0154265	0.133884	0.111058	-0.0118695	-0.14303	-0.165959	-0.0887219	0.012744	0.0795212	0.0463553	-0.0175225	0.0756552	0.175902	0.151246
-29	0.231427	0.169858	0.209033	0.268113	0.259549	-0.0238431	-0.0779054	0.0979037	0.17281	0.0113182	-0.0363953	0.128541	0.269002	0.258124	0.0811392	-0.0627158	-0.00232602	0.198527	0.308714	0.185419	0.0820792	0.070067	0.0242359	0.0552757	0.152936	0.118304	0.0266794	0.0124705	0.0558019	0.117173	0.0706934	0.0158436	-0.0356164	-0.102017	-0.0958005	0.0336473	0.169921	0.137971	-0.0136145	-0.15851	-0.176003	-0.0765217	0.0189476	0.0412835	-0.00303785	-0.0369429	0.0744342	0.16627	0.139848
-28	0.309337	0.238355	0.260773	0.306847	0.302128	0.0246101	-0.0265527	0.181685	0.285909	0.0811617	-0.039316	0.117347	0.266482	0.259933	0.101225	-0.0127565	0.0352102	0.186949	0.277254	0.176167	0.0913269	0.095796	0.0873768	0.125305	0.178447	0.0964654	0.0086816	0.0222622	0.0654138	0.103336	0.0377409	-0.0342995	-0.095899	-0.153218	-0.123081	0.0278414	0.170597	0.131026	-0.0390339	-0.179768	-0.168794	-0.0423227	0.0310687	0.00323097	-0.0385621	-0.0288353	0.10008	0.184556	0.152949
-27	0.314133	0.230944	0.250861	0.28262	0.261402	-0.00425447	-0.019359	0.233351	0.351172	0.0962804	-0.0808259	0.0836482	0.246407	0.238686	0.0928407	8.54725e-05	0.0443076	0.159458	0.232368	0.156416	0.104151	0.132598	0.150456	0.185173	0.191135	0.0786058	-0.00125764	0.0353459	0.0737337	0.0773638	0.00831442	-0.0577794	-0.128666	-0.190076	-0.152473	0.0116835	0.153449	0.109973	-0.0609838	-0.189174	-0.158522	-0.0224358	0.0237143	-0.0335855	-0.054277	0.00147744	0.137761	0.197209	0.147021
-26	0.273378	0.176679	0.192555	0.213541	0.184069	-0.0578734	-0.0282775	0.259584	0.376263	0.0751839	-0.140637	0.0221146	0.185177	0.189581	0.0744561	0.00933825	0.0659543	0.164906	0.221358	0.165622	0.126662	0.145121	0.161342	0.198452	0.188508	0.0751415	0.00593572	0.0521084	0.0843369	0.0557453	-0.0163162	-0.056687	-0.1043	-0.162921	-0.13837	0.0302555	0.172546	0.127532	-0.047812	-0.174576	-0.136905	-0.00346492	0.0186563	-0.0415038	-0.02992	0.0429371	0.15439	0.182433	0.125816
-25	0.22198	0.10665	0.127216	0.158573	0.148661	-0.0575082	-0.00556176	0.299131	0.405302	0.056173	-0.194536	-0.0445042	0.113137	0.135342	0.06651	0.0527759	0.131784	0.207992	0.238829	0.191183	0.140026	0.128978	0.144257	0.201889	0.190718	0.0770848	0.0267521	0.0792904	0.106806	0.0586431	-0.0237996	-0.0484519	-0.0498461	-0.0808314	-0.0689201	0.0821139	0.207726	0.17009	0.00399892	-0.12156	-0.100485	0.0171276	0.0300321	-0.0204536	0.0144711	0.0874012	0.164829	0.172964	0.12159
-24	0.21193	0.0777764	0.112119	0.153917	0.160199	-0.0144875	0.021371	0.306804	0.40055	0.0373895	-0.2225	-0.091231	0.059635	0.0913905	0.0648744	0.112714	0.202658	0.2388	0.242788	0.193904	0.128059	0.101102	0.131615	0.21044	0.191965	0.0771291	0.057271	0.122581	0.140296	0.07515	-0.0135295	-0.0321864	-0.00868067	-0.0164876	-0.00877539	0.108408	0.205634	0.189355	0.0563418	-0.0619836	-0.0715036	0.0253411	0.0416484	-0.00338049	0.0305182	0.111655	0.181463	0.185047	0.132749
-23	0.235624	0.0964403	0.147285	0.184831	0.167398	-0.0176367	-0.0182625	0.23362	0.318065	-0.00946753	-0.233525	-0.11518	0.0238597	0.0451384	0.042127	0.138763	0.219613	0.211349	0.208956	0.170218	0.097127	0.0727314	0.132572	0.217064	0.1793	0.0775796	0.106762	0.183786	0.177747	0.0861622	-0.00577907	-0.0190871	0.00596754	0.0116931	0.0168505	0.0931475	0.167277	0.175182	0.0705939	-0.0491001	-0.0718171	0.0144899	0.0308873	-0.0132715	0.0182666	0.117862	0.201774	0.211862	0.151643
-22	0.25214	0.113211	0.178273	0.21178	0.142392	-0.0881879	-0.115628	0.120908	0.191448	-0.0964523	-0.267495	-0.147823	-0.0181978	-0.006083	0.00955401	0.13436	0.192774	0.145931	0.156729	0.165533	0.104101	0.0777901	0.151632	0.227	0.16748	0.0863986	0.165904	0.244011	0.20879	0.0912653	-0.00230738	-0.0129791	0.00851728	0.0275089	0.0210526	0.0461107	0.103031	0.143092	0.0682229	-0.0515939	-0.0654296	0.00497701	-0.00269409	-0.0445	0.00128336	0.112248	0.203428	0.231751	0.183627
-21	0.243132	0.0896536	0.169716	0.206086	0.0805345	-0.186669	-0.219501	0.0096824	0.0672909	-0.195592	-0.336655	-0.216097	-0.0704955	-0.0298437	0.00344604	0.11366	0.137857	0.0783323	0.112908	0.178744	0.144629	0.109642	0.170905	0.219601	0.135919	0.0739174	0.197604	0.273472	0.223561	0.0965009	0.0101217	0.0105142	0.0333626	0.0624748	0.0401696	0.012882	0.043108	0.112735	0.0803648	-0.0228101	-0.0322307	0.00064534	-0.0369906	-0.0650353	-0.00859841	0.088383	0.183248	0.240898	0.207905
-20	0.198643	0.0352762	0.134594	0.173869	0.0137525	-0.242858	-0.256364	-0.0528684	-0.0181024	-0.268791	-0.407619	-0.300796	-0.121537	-0.0266237	0.0216573	0.0918212	0.0805381	0.0219908	0.0716138	0.178163	0.191411	0.153432	0.179195	0.17944	0.0667747	0.0197175	0.184424	0.265814	0.2167	0.0942415	0.0226603	0.0519782	0.087573	0.121859	0.0868557	0.017149	0.0107699	0.081623	0.0788615	0.0072496	-0.00035392	0.0043253	-0.0338089	-0.0397878	0.00234523	0.0561944	0.145833	0.219015	0.176565
-19	0.153604	-0.009191	0.0925362	0.123986	-0.0379308	-0.249888	-0.221692	-0.0403261	-0.0441765	-0.302741	-0.436228	-0.336673	-0.135049	-0.00449387	0.0381495	0.0617611	0.0338943	-0.0109691	0.0407023	0.152378	0.204796	0.175112	0.156681	0.103693	-0.0265786	-0.0526301	0.163865	0.264451	0.209295	0.0911287	0.0367053	0.0945238	0.1518	0.199387	0.160209	0.059048	0.0206493	0.068383	0.0663253	0.0276819	0.0322635	0.0256079	0.00442924	0.0226747	0.0375672	0.0266061	0.0863601	0.161055	0.121623
-18	0.142799	-0.0157969	0.0680411	0.0743692	-0.0732792	-0.244207	-0.186539	-0.00710652	-0.0349164	-0.303509	-0.428596	-0.32961	-0.122945	0.0117455	0.0323008	0.0246722	-0.000932372	-0.0192207	0.03488	0.119363	0.17167	0.159686	0.127441	0.0501143	-0.0822488	-0.0913593	0.15895	0.265818	0.191192	0.07846	0.0479247	0.12616	0.194692	0.244446	0.205035	0.0864284	0.0272493	0.0586797	0.0567063	0.0543842	0.0802005	0.060813	0.0505932	0.0847612	0.0755997	0.0105205	0.035014	0.108531	0.097577
-17	0.15012	0.015009	0.086624	0.0626253	-0.0830543	-0.235689	-0.180459	-0.00797718	-0.0312624	-0.277403	-0.38566	-0.288225	-0.10218	-0.0046593	-0.0101075	-0.016654	-0.0202605	-0.00860743	0.0411316	0.0884159	0.119268	0.130961	0.115322	0.0358394	-0.0918998	-0.0848244	0.180843	0.273516	0.163323	0.051055	0.0458187	0.140725	0.208146	0.232875	0.173737	0.0512606	-0.00432222	0.0341262	0.0466087	0.0792452	0.126012	0.093082	0.0757234	0.102138	0.0747564	-0.0097421	0.00557949	0.0926014	0.113356
-16	0.132517	0.0360153	0.111077	0.0677446	-0.0965802	-0.253093	-0.209208	-0.0482911	-0.0424084	-0.234141	-0.326297	-0.237364	-0.0757969	-0.0128841	-0.0346261	-0.0255942	0.00563093	0.0323618	0.0559133	0.0687177	0.0746961	0.108442	0.123147	0.047537	-0.0817399	-0.0677553	0.208122	0.298484	0.158916	0.0332216	0.0419559	0.149138	0.215057	0.206626	0.110497	-0.0155322	-0.05752	-0.0107709	0.0131616	0.0604656	0.116627	0.0907456	0.077219	0.094117	0.0515973	-0.0427527	-0.0175807	0.108953	0.160578
-15	0.0794386	0.0168053	0.0879229	0.0460915	-0.126765	-0.297335	-0.249767	-0.0752004	-0.0287193	-0.174028	-0.264412	-0.193581	-0.0455498	0.0212115	-0.00868464	-0.00480891	0.0502054	0.0861487	0.0870702	0.077173	0.0676159	0.120636	0.155962	0.0791241	-0.0536193	-0.0403844	0.226554	0.31581	0.16321	0.0157949	0.0354285	0.158755	0.231165	0.203583	0.0788029	-0.0535737	-0.0925791	-0.0502477	-0.0290667	0.0114695	0.0728343	0.0698404	0.0754798	0.10104	0.0597654	-0.0443293	-0.0346405	0.106751	0.183016
-14	0.0236722	-0.0237161	0.0356167	0.0172845	-0.139793	-0.324775	-0.272796	-0.0703644	0.00805213	-0.11871	-0.217377	-0.15973	-0.0203308	0.0481928	0.00209733	-0.00332311	0.0702928	0.117955	0.118307	0.105039	0.0900222	0.151783	0.197587	0.119848	-0.00837829	0.0027999	0.231413	0.287098	0.123602	-0.0245792	0.0219262	0.154249	0.22091	0.189236	0.0638636	-0.055993	-0.0827232	-0.0468931	-0.0350725	-0.0029539	0.0575374	0.0708574	0.0917479	0.12472	0.0940631	-0.0139614	-0.0468722	0.0612609	0.144704
-13	-0.00118242	-0.0624482	-0.0229991	-0.0269487	-0.159921	-0.351951	-0.284968	-0.041418	0.0648089	-0.0702355	-0.20201	-0.143328	0.0147777	0.0686039	-0.0170398	-0.0300983	0.0706027	0.139959	0.146898	0.12424	0.0923234	0.150686	0.207119	0.13356	0.0154627	0.0315507	0.224543	0.244156	0.0689549	-0.0704137	-0.000352044	0.122633	0.160578	0.123369	0.0200828	-0.0517619	-0.0480993	-0.016816	-0.0131038	0.0168885	0.0775375	0.1018	0.11991	0.140623	0.114325	0.0161591	-0.0465868	0.0165374	0.0975186
-12	0.0083232	-0.0676066	-0.064226	-0.0788392	-0.188761	-0.378591	-0.288113	-0.00206525	0.129591	-0.0240087	-0.198802	-0.141162	0.0409382	0.0983606	-0.00413231	-0.0349855	0.0704338	0.160267	0.172534	0.115871	0.0481203	0.105447	0.182983	0.131448	0.0449713	0.0815583	0.240259	0.21803	0.0248947	-0.107032	-0.0190516	0.0948128	0.101919	0.054476	-0.0199129	-0.0287687	0.00351934	0.0199618	-0.000859579	0.0146384	0.0824051	0.116741	0.114966	0.129502	0.126886	0.0629711	-0.0053179	0.0142914	0.0692788
-11	0.0454493	-0.0363953	-0.0734183	-0.100944	-0.183351	-0.379512	-0.289913	0.028625	0.185776	0.0221731	-0.176198	-0.131377	0.0431308	0.107235	0.0170824	-0.0291973	0.0590947	0.153524	0.168241	0.071806	-0.0365211	0.0350433	0.157674	0.154779	0.111933	0.156179	0.262683	0.192663	-0.0114839	-0.118623	-0.00365198	0.106387	0.0897605	0.031979	-0.0227084	-0.00180467	0.0413804	0.0543766	0.0146941	0.00873818	0.0782969	0.117201	0.0975589	0.117394	0.141309	0.107564	0.0454943	0.0453972	0.0703624
-10	0.0632193	-0.0125376	-0.0439704	-0.0597503	-0.121949	-0.342579	-0.291569	0.0395556	0.222624	0.0623917	-0.139307	-0.112507	0.037072	0.10258	0.0347025	-0.011402	0.0558063	0.139854	0.148457	0.0208889	-0.115752	-0.026192	0.150707	0.211258	0.199985	0.23023	0.285573	0.190887	-0.00263607	-0.0807546	0.0512671	0.148102	0.103186	0.0330726	-0.0063338	0.0228866	0.0682565	0.0874847	0.0467398	0.0261016	0.0776016	0.105446	0.0813899	0.109638	0.144742	0.11871	0.0651804	0.0785335	0.0960318
-9	0.0500916	-0.00545766	0.0161162	0.0115282	-0.0697168	-0.314395	-0.303505	0.00959446	0.20426	0.0602019	-0.124155	-0.102785	0.0311254	0.099532	0.0402223	0.00296042	0.0682367	0.144872	0.140058	-0.00543522	-0.154104	-0.0603801	0.136482	0.239904	0.247818	0.272837	0.312317	0.226815	0.0589861	0.00706941	0.132835	0.192494	0.108485	0.0289007	0.00893389	0.0514892	0.0944915	0.0994586	0.0520955	0.0254082	0.0602695	0.0811399	0.0684418	0.10897	0.157116	0.137477	0.0947027	0.124531	0.135343
-8	0.0078514	-0.0388881	0.0321022	0.0263614	-0.0928614	-0.33239	-0.319314	-0.0219723	0.165813	0.0245261	-0.138009	-0.105657	0.0244434	0.0983381	0.0271728	-0.0243671	0.0425338	0.122541	0.116217	-0.0253368	-0.169088	-0.0837113	0.0911196	0.188776	0.200096	0.245469	0.302283	0.232958	0.100003	0.0788967	0.177466	0.183808	0.0754482	0.0143729	0.0197444	0.0678492	0.0980098	0.0733675	0.0172672	0.000468937	0.0351191	0.0569803	0.0666931	0.12543	0.190905	0.189504	0.158255	0.179636	0.170356
-7	0.00467895	-0.0499265	0.03002	-0.0034517	-0.167429	-0.389387	-0.347986	-0.0436502	0.135638	-0.0246382	-0.177356	-0.124909	0.00691905	0.0869021	0.0153946	-0.06687	-0.0263396	0.0503389	0.0597432	-0.0485133	-0.163999	-0.0913975	0.0415455	0.0928597	0.0902707	0.153849	0.222355	0.162563	0.0754016	0.0926375	0.164923	0.122756	0.0122417	-0.00917098	0.0230644	0.0680036	0.0904112	0.0474562	-0.0163174	-0.0135421	0.0383995	0.061204	0.0686264	0.114681	0.19173	0.235314	0.224741	0.218439	0.189059
-6	0.0384492	-0.0291394	0.0329551	-0.0387913	-0.222862	-0.425802	-0.36527	-0.0556671	0.11294	-0.0670007	-0.217144	-0.1442	-0.0161383	0.0479912	-0.00746917	-0.0878591	-0.0710249	-0.0156333	-0.00094057	-0.0688504	-0.131832	-0.0560883	0.0480843	0.040096	-0.000854333	0.0454986	0.108311	0.0709227	0.0373311	0.0869353	0.146873	0.0795671	-0.0236732	-0.0243757	0.0145551	0.0589945	0.0870083	0.0370112	-0.043235	-0.032137	0.0415359	0.0803349	0.0713135	0.0742777	0.150616	0.247697	0.258744	0.216956	0.171218
-5	0.0864109	0.01635	0.0587158	-0.0556612	-0.245152	-0.421037	-0.342749	-0.0301214	0.125743	-0.0646285	-0.209551	-0.126423	-0.0169077	0.0120432	-0.034018	-0.0900475	-0.0740171	-0.0376972	-0.0230199	-0.0609038	-0.0759401	0.00757676	0.0932401	0.0430796	-0.0343183	-0.0119386	0.0474525	0.034363	0.0378067	0.108911	0.172204	0.0891974	-0.0276554	-0.0324506	0.00758245	0.0645929	0.101686	0.0400601	-0.0604946	-0.0473936	0.0335929	0.0848169	0.07021	0.0422645	0.111186	0.241538	0.275742	0.216775	0.142691
-4	0.168192	0.0782538	0.0897375	-0.0609279	-0.252499	-0.382375	-0.275768	0.0334306	0.172786	-0.0120105	-0.129411	-0.0318265	0.0407474	0.0216661	-0.026869	-0.073603	-0.0558356	-0.0134551	0.019034	0.000217819	-0.00232133	0.0648231	0.127301	0.0677732	-0.0165033	-0.00898321	0.0388295	0.0325608	0.0505514	0.136526	0.213794	0.12217	-0.0187574	-0.0304986	0.0167275	0.0865472	0.136257	0.0707674	-0.0451723	-0.0368517	0.0317118	0.0736896	0.0638036	0.0297474	0.0936062	0.23598	0.297702	0.245036	0.133674
-3	0.267318	0.14527	0.119653	-0.058002	-0.245063	-0.309253	-0.1697	0.112334	0.21699	0.0401524	-0.0322484	0.0918196	0.121618	0.045619	-0.00483452	-0.0497507	-0.0420144	0.00501336	0.0646057	0.0771226	0.069822	0.0908938	0.125569	0.0820663	0.0180422	0.0111891	0.0379984	0.0370374	0.0545125	0.131514	0.219143	0.141031	-0.0112179	-0.0325687	0.0147269	0.0891025	0.15599	0.104282	-0.0153812	-0.0252263	0.0185251	0.0481382	0.0531706	0.0264839	0.0886571	0.22779	0.29495	0.254284	0.14711
-2	0.318019	0.165288	0.122963	-0.0551505	-0.248304	-0.271156	-0.0985411	0.15548	0.231502	0.0569863	0.0228469	0.177837	0.177069	0.0459553	-0.00893219	-0.0444466	-0.0427964	-0.00277651	0.0687629	0.11876	0.12117	0.0980072	0.0987182	0.0672707	0.0393716	0.0291745	0.0371921	0.0467202	0.0689478	0.128001	0.204837	0.141522	-0.00163257	-0.0265749	0.00309384	0.0663699	0.138491	0.0977666	-0.0157029	-0.0397139	0.00452473	0.0490483	0.07453	0.0488204	0.0930587	0.216112	0.263268	0.213418	0.145473
-1	0.310169	0.124529	0.0612692	-0.0967309	-0.293781	-0.306971	-0.101216	0.158296	0.235481	0.0454756	0.0146394	0.191047	0.177793	0.0125602	-0.0417888	-0.0607545	-0.0551685	-0.0239607	0.0477207	0.124636	0.14571	0.104644	0.0743098	0.0379419	0.0370177	0.0329845	0.0360121	0.0526825	0.0782693	0.124543	0.180357	0.118794	0.00236879	-0.00550029	0.013083	0.0583612	0.111162	0.0609726	-0.0489234	-0.0706044	0.00422954	0.0871966	0.132799	0.0980135	0.107325	0.202667	0.221893	0.154124	0.124048
0	0.254131	0.0379137	-0.0597841	-0.19052	-0.366661	-0.379506	-0.149767	0.150469	0.252931	0.0350783	-0.0246091	0.15646	0.142903	-0.035636	-0.0868888	-0.100319	-0.0999505	-0.0701742	0.0109111	0.105937	0.14132	0.107285	0.0702996	0.0317014	0.0277907	0.010775	0.012115	0.0300383	0.0470223	0.0826706	0.139748	0.0908059	0.00445161	0.0184037	0.0441182	0.0811042	0.114343	0.0514169	-0.0593717	-0.0727079	0.0321116	0.149209	0.210745	0.16289	0.126446	0.177914	0.17952	0.114053	0.0997238
1	0.207877	-0.0462521	-0.184999	-0.302331	-0.456465	-0.458122	-0.198899	0.145575	0.268012	0.0294765	-0.0675812	0.10368	0.104753	-0.0638736	-0.12486	-0.152108	-0.154806	-0.114415	-0.023112	0.0760376	0.115367	0.0820244	0.051287	0.0306418	0.0295381	0.0137015	0.0193472	0.0248695	0.0131048	0.0342064	0.115476	0.098807	0.0407594	0.0644919	0.0854922	0.101951	0.129945	0.085428	-0.0121402	-0.0294539	0.0741677	0.193679	0.247324	0.181452	0.121058	0.144998	0.143695	0.103839	0.100656
2	0.183597	-0.116684	-0.2858	-0.397783	-0.554534	-0.549958	-0.264186	0.106563	0.253873	0.0322816	-0.0868079	0.050103	0.0680907	-0.0732465	-0.160107	-0.21307	-0.194874	-0.128678	-0.0382072	0.0501656	0.0828355	0.0378018	0.0121324	0.0172039	0.0239542	0.0280456	0.0597096	0.0645672	0.0375571	0.0514376	0.135393	0.136533	0.10511	0.119796	0.108294	0.104192	0.150803	0.149	0.0797139	0.0487707	0.120223	0.209209	0.235943	0.163233	0.105463	0.117075	0.110629	0.0992455	0.112094
3	0.136009	-0.214935	-0.394227	-0.486231	-0.652237	-0.652472	-0.361336	0.0104076	0.18543	0.00702706	-0.10503	-0.00375287	0.0192621	-0.101332	-0.216659	-0.285034	-0.231979	-0.140461	-0.0551998	0.0300637	0.0610696	0.00915393	-0.0208977	-0.00740372	-0.00675433	0.00390619	0.0526246	0.0637667	0.0492592	0.0734047	0.145721	0.160117	0.161554	0.155757	0.0982317	0.0791955	0.141385	0.17508	0.146545	0.123266	0.165408	0.206037	0.209341	0.159915	0.110574	0.0867472	0.0505019	0.0519091	0.0826345
4	0.0444895	-0.304844	-0.478194	-0.563847	-0.730927	-0.736424	-0.460267	-0.0962992	0.0959614	-0.0662471	-0.179514	-0.101969	-0.0701171	-0.161667	-0.272868	-0.332191	-0.270273	-0.184887	-0.0985995	-0.00134796	0.0299447	-0.0130914	-0.0370485	-0.0358712	-0.0631913	-0.0624138	-0.0157548	-0.00741315	0.00310027	0.0558373	0.126433	0.156607	0.181088	0.160401	0.0741677	0.0291281	0.0738104	0.121275	0.133446	0.142934	0.192432	0.202796	0.199055	0.182835	0.13671	0.07105	0.00637317	0.000580196	0.0350479
5	-0.0975289	-0.365127	-0.501965	-0.593945	-0.767132	-0.782415	-0.523893	-0.162982	0.0336334	-0.158989	-0.323442	-0.273242	-0.200785	-0.231912	-0.308112	-0.356956	-0.321712	-0.254319	-0.157337	-0.047757	-0.0250913	-0.047732	-0.0521541	-0.0732748	-0.133539	-0.131897	-0.0781206	-0.0594736	-0.0211187	0.0463397	0.09936	0.134901	0.172911	0.150722	0.0615641	-0.0147548	-0.00475385	0.0494993	0.0867181	0.125992	0.205302	0.208059	0.208521	0.218632	0.174682	0.0888746	0.0105133	-0.016433	0.0160521
6	-0.290311	-0.453276	-0.530228	-0.599555	-0.768063	-0.799094	-0.562354	-0.207928	-0.0171778	-0.236458	-0.453869	-0.433562	-0.306193	-0.269785	-0.316954	-0.370825	-0.369935	-0.314751	-0.219692	-0.122923	-0.115958	-0.103621	-0.0699893	-0.0993021	-0.192238	-0.180112	-0.0845366	-0.0165217	0.0433047	0.0800931	0.0768005	0.0954513	0.154329	0.15002	0.0663466	-0.0338322	-0.0442842	0.0139956	0.0554101	0.113663	0.219686	0.222876	0.229338	0.261232	0.224092	0.130058	0.04808	0.0185275	0.0626879
7	-0.448394	-0.540052	-0.564479	-0.59285	-0.741972	-0.787628	-0.577403	-0.229902	-0.0559151	-0.278187	-0.506087	-0.500864	-0.347432	-0.293921	-0.346487	-0.398887	-0.390799	-0.332254	-0.255957	-0.197835	-0.211497	-0.154775	-0.076668	-0.0936616	-0.195835	-0.172321	-0.0366791	0.0769139	0.12991	0.0973569	0.0215375	0.0277673	0.130173	0.168982	0.0861543	-0.0488113	-0.0655453	0.00311545	0.0405113	0.110288	0.239143	0.25577	0.262062	0.299166	0.271849	0.188122	0.125525	0.115506	0.165589
8	-0.459508	-0.511007	-0.487831	-0.504905	-0.657221	-0.722369	-0.537224	-0.19903	-0.0550988	-0.277511	-0.476214	-0.465077	-0.327267	-0.308223	-0.389597	-0.425476	-0.379199	-0.307232	-0.242984	-0.212968	-0.244077	-0.173443	-0.0695799	-0.063179	-0.144996	-0.116053	0.027597	0.149667	0.179954	0.0788966	-0.0633616	-0.0529868	0.099715	0.18394	0.0997769	-0.080019	-0.102453	-0.0109174	0.0345941	0.108887	0.24319	0.264099	0.261401	0.298996	0.297587	0.248606	0.213631	0.213146	0.252721
9	-0.338651	-0.373326	-0.290919	-0.306036	-0.479543	-0.573569	-0.441419	-0.146732	-0.033906	-0.253756	-0.412315	-0.381623	-0.272844	-0.292421	-0.382632	-0.390359	-0.323913	-0.254573	-0.198451	-0.173369	-0.207618	-0.140861	-0.0245584	-0.0105201	-0.0893237	-0.0661949	0.0811822	0.206172	0.220565	0.072774	-0.117838	-0.108646	0.0646499	0.173258	0.0972811	-0.105062	-0.133302	-0.0293511	0.0309399	0.120096	0.24543	0.242982	0.228473	0.279257	0.314981	0.299197	0.271657	0.256982	0.275115
10	-0.1918	-0.213405	-0.0693515	-0.0691164	-0.258081	-0.388753	-0.33761	-0.108113	-0.0163555	-0.225551	-0.351892	-0.300693	-0.21383	-0.254102	-0.326579	-0.313996	-0.269598	-0.227034	-0.167719	-0.112018	-0.121083	-0.0453646	0.0699199	0.0478265	-0.0635182	-0.0499907	0.116995	0.259582	0.269478	0.102406	-0.11038	-0.113256	0.0426688	0.152936	0.0935412	-0.0961489	-0.13193	-0.0459265	0.0215627	0.140422	0.261498	0.229077	0.197556	0.25616	0.323408	0.329356	0.301713	0.265002	0.253066
11	-0.076006	-0.0842871	0.0857595	0.0859282	-0.104258	-0.256625	-0.265003	-0.0781982	0.0105449	-0.18756	-0.292689	-0.219402	-0.145283	-0.205776	-0.273087	-0.265453	-0.242656	-0.199722	-0.118832	-0.0309972	-0.0144476	0.0750985	0.182347	0.113517	-0.0253058	-0.0159972	0.167349	0.319591	0.308098	0.13048	-0.074482	-0.0757321	0.0546785	0.154496	0.115618	-0.0460031	-0.0951613	-0.0544492	0.000642236	0.141736	0.272711	0.227768	0.178928	0.234683	0.325221	0.35529	0.345251	0.292196	0.237053
12	-0.0234462	-0.0241012	0.144764	0.129992	-0.0548435	-0.205753	-0.234867	-0.0532337	0.0593524	-0.127642	-0.220932	-0.12493	-0.06173	-0.163926	-0.257479	-0.252123	-0.219006	-0.145703	-0.0396326	0.0502589	0.0619084	0.156476	0.257144	0.170497	0.0389872	0.0422712	0.217797	0.36732	0.326816	0.139974	-0.0501789	-0.0491517	0.0589376	0.140815	0.1172	-0.0107784	-0.0617199	-0.0676849	-0.0319741	0.11422	0.248963	0.209576	0.16256	0.225512	0.343536	0.402256	0.41035	0.339971	0.244453
13	-0.0575781	-0.0653879	0.110512	0.108963	-0.062973	-0.213632	-0.253142	-0.0601591	0.0862128	-0.0713395	-0.143804	-0.0388877	0.000831339	-0.155329	-0.276769	-0.244069	-0.174128	-0.0799672	0.0223449	0.0839772	0.0759266	0.169896	0.268832	0.189934	0.0795996	0.0776184	0.250579	0.403909	0.335142	0.139033	-0.0372071	-0.0424376	0.0383388	0.102359	0.0934728	0.00743571	-0.017841	-0.0467217	-0.0294185	0.10089	0.21519	0.186219	0.16429	0.251642	0.379994	0.433657	0.435311	0.348463	0.232529
14	-0.134843	-0.184938	-0.00503752	0.0266899	-0.123646	-0.272479	-0.309614	-0.0964765	0.0701902	-0.0644907	-0.11659	-0.0124214	-0.00537051	-0.201009	-0.321793	-0.236901	-0.110008	-0.0153494	0.0390638	0.0519619	0.0358237	0.135761	0.236159	0.172662	0.0822691	0.0877248	0.272941	0.422023	0.330687	0.137189	-0.0145181	-0.0157333	0.0354326	0.0733916	0.0821476	0.0481291	0.0559253	0.0100167	0.00315037	0.119863	0.214771	0.186308	0.166971	0.254036	0.374611	0.402709	0.385547	0.296607	0.180581
15	-0.184022	-0.295232	-0.13753	-0.0906154	-0.219128	-0.352679	-0.367561	-0.130958	0.0597474	-0.0662463	-0.127331	-0.0298035	-0.0455453	-0.253336	-0.353988	-0.22554	-0.047248	0.0454988	0.0415421	0.00804441	0.00157528	0.107633	0.194829	0.137908	0.0534935	0.0606745	0.256575	0.403681	0.30872	0.119511	-0.00357546	0.0194992	0.0429169	0.0430687	0.0667154	0.0773149	0.100581	0.0378776	0.0167316	0.13364	0.224171	0.189589	0.140703	0.195739	0.315946	0.349163	0.315999	0.2065	0.0816636
16	-0.196544	-0.35384	-0.237113	-0.193092	-0.29977	-0.409807	-0.408361	-0.160151	0.0731213	-0.0404094	-0.136556	-0.0530507	-0.0687655	-0.274263	-0.36853	-0.227433	-0.017776	0.0913619	0.0703526	0.0181298	0.0153542	0.0996967	0.149504	0.0926273	0.00946919	0.0104408	0.207285	0.356977	0.270938	0.0944077	0.00188505	0.0563035	0.0573284	0.015322	0.047327	0.0898924	0.110231	0.0270214	0.000702307	0.115375	0.199429	0.166665	0.0983046	0.122638	0.252607	0.305212	0.257456	0.122475	-0.0227434
17	-0.171698	-0.360157	-0.29375	-0.256346	-0.340013	-0.410888	-0.395658	-0.15065	0.112165	-0.00405897	-0.149448	-0.079975	-0.0765786	-0.274555	-0.372212	-0.226825	0.0122089	0.147648	0.144067	0.0880779	0.0680059	0.107037	0.10815	0.0498811	-0.0187667	-0.00939619	0.178467	0.310697	0.22135	0.0760143	0.0173554	0.0829913	0.0761548	0.0175482	0.0558169	0.117961	0.131307	0.0201681	-0.0233053	0.082325	0.165775	0.141806	0.0755199	0.0823905	0.211169	0.260146	0.208832	0.0818558	-0.0725099
18	-0.175337	-0.385864	-0.361582	-0.319659	-0.374291	-0.382706	-0.32636	-0.0821924	0.173951	0.0249238	-0.176364	-0.112867	-0.0757952	-0.257317	-0.354457	-0.213151	0.0485159	0.204624	0.214128	0.143863	0.096101	0.0998078	0.0760449	0.0284065	-0.0164097	0.00171857	0.161279	0.258216	0.148928	0.0332923	0.0213662	0.102416	0.106333	0.047426	0.0791542	0.147368	0.166612	0.0423905	-0.0224599	0.0780336	0.181647	0.15844	0.0798428	0.068493	0.177797	0.208982	0.165119	0.0633016	-0.0828484
19	-0.24036	-0.45626	-0.444195	-0.382801	-0.425985	-0.397683	-0.288805	-0.0220654	0.220358	0.0269244	-0.22716	-0.170987	-0.0881671	-0.236185	-0.330875	-0.202279	0.0647358	0.213457	0.20778	0.114396	0.0572268	0.0660563	0.06353	0.0488358	0.0169435	0.00985105	0.122951	0.201564	0.0772251	-0.0384361	-0.00899706	0.104672	0.116393	0.0508141	0.0766612	0.149662	0.179762	0.0681209	0.00219284	0.103017	0.217651	0.173618	0.0667149	0.0454751	0.139639	0.162078	0.124498	0.0361816	-0.0944202
20	-0.290505	-0.51503	-0.482228	-0.376156	-0.435209	-0.4188	-0.288425	-0.00435832	0.227401	0.00646186	-0.282863	-0.236994	-0.110965	-0.226269	-0.319159	-0.200401	0.0526303	0.175186	0.144276	0.0370388	-0.0123112	0.0337548	0.079833	0.102473	0.0701829	0.0199346	0.083329	0.166233	0.0550139	-0.0730322	-0.0287209	0.111281	0.120163	0.0519742	0.0850591	0.157195	0.176777	0.0759737	0.0205796	0.115528	0.214201	0.147055	0.0249762	0.00776393	0.101507	0.12173	0.0842245	0.00562412	-0.10286
21	-0.281339	-0.501184	-0.432507	-0.293612	-0.398169	-0.409068	-0.261443	0.0230735	0.219795	-0.0283957	-0.334064	-0.285747	-0.12403	-0.213378	-0.30293	-0.19707	0.0258038	0.120687	0.0744182	-0.035156	-0.0816021	-0.00697105	0.0790477	0.133875	0.10923	0.032587	0.055931	0.143904	0.0695523	-0.0492592	-0.00398961	0.136722	0.13469	0.0740439	0.112584	0.179026	0.180263	0.078502	0.0343861	0.120162	0.190524	0.104772	-0.0252212	-0.0414192	0.0554494	0.0805793	0.0510709	-0.0062616	-0.0776357
22	-0.217252	-0.411674	-0.321412	-0.186647	-0.347794	-0.382752	-0.223787	0.0588689	0.23061	-0.0421115	-0.365783	-0.322135	-0.139219	-0.199428	-0.265819	-0.16601	0.00339138	0.0569284	0.0164779	-0.0692126	-0.116327	-0.0483588	0.0489631	0.126707	0.125638	0.0487656	0.0386123	0.111822	0.0687592	-0.021503	0.0296538	0.158428	0.152519	0.105499	0.131957	0.183752	0.176941	0.0856613	0.0636567	0.140995	0.173511	0.059067	-0.0824418	-0.101658	0.00811251	0.052039	0.0318931	-0.00945449	-0.0440952
23	-0.150896	-0.298215	-0.190987	-0.0829318	-0.295707	-0.338833	-0.179802	0.082585	0.241951	-0.0264216	-0.351586	-0.324994	-0.140374	-0.181877	-0.220272	-0.119486	-0.00836947	-0.00277806	-0.0255422	-0.0673828	-0.111672	-0.0719908	0.0250144	0.121792	0.139098	0.0644663	0.0222465	0.0741819	0.049385	-0.0204088	0.0238303	0.13477	0.14961	0.137348	0.15158	0.169837	0.1525	0.0820733	0.0891131	0.158165	0.155231	0.0281962	-0.0987448	-0.114696	-0.00303355	0.0370331	0.00720731	-0.0320101	-0.0420692
24	-0.126591	-0.212629	-0.0714112	0.0207364	-0.220664	-0.258866	-0.113973	0.0921154	0.217545	-0.0325529	-0.331232	-0.302253	-0.108166	-0.143767	-0.189006	-0.104449	-0.0247735	-0.0540781	-0.073114	-0.0735982	-0.0915245	-0.0600641	0.0362044	0.139183	0.160713	0.0885064	0.0190991	0.0374426	0.000280767	-0.0683434	-0.0351459	0.0667491	0.125042	0.166665	0.179124	0.157369	0.124536	0.0696106	0.0835018	0.132443	0.117646	0.0224612	-0.0637352	-0.0916857	-0.00727973	0.0153543	-0.0217976	-0.0587286	-0.0472524
25	-0.134667	-0.173803	-0.0118253	0.067983	-0.17778	-0.208747	-0.080516	0.0826251	0.179689	-0.0646854	-0.342207	-0.297814	-0.0796816	-0.100026	-0.166288	-0.117204	-0.0596674	-0.122241	-0.156261	-0.127645	-0.101713	-0.0453071	0.0584252	0.156038	0.176443	0.113203	0.0349688	0.0235642	-0.0388657	-0.115432	-0.0931385	-0.000635639	0.0941187	0.186773	0.201011	0.148778	0.105604	0.0630628	0.0654338	0.0854075	0.0698641	0.0272565	-0.00771508	-0.0572576	-0.0194808	-0.00264281	-0.019923	-0.0510174	-0.0267314
26	-0.169927	-0.217481	-0.0753055	-0.0173704	-0.247034	-0.249754	-0.107725	0.060096	0.154181	-0.0912392	-0.363606	-0.315295	-0.0713767	-0.0654644	-0.150073	-0.135962	-0.0908605	-0.176677	-0.241925	-0.203993	-0.130074	-0.0309227	0.0717667	0.144946	0.156527	0.104177	0.0275155	0.00357281	-0.05488	-0.12239	-0.105025	-0.0303329	0.0657913	0.177229	0.197675	0.142218	0.099453	0.0745148	0.0746856	0.0718145	0.0392153	0.0258806	0.0249862	-0.0400523	-0.0365093	-0.0103619	0.013902	-0.00455754	0.0165128
27	-0.223494	-0.318234	-0.200425	-0.156438	-0.365838	-0.330497	-0.149167	0.0378595	0.131251	-0.103951	-0.362643	-0.326754	-0.0769959	-0.059358	-0.168384	-0.178239	-0.123394	-0.20104	-0.285749	-0.246211	-0.137044	-0.0114077	0.0679031	0.102183	0.104258	0.0740909	0.0091861	-0.0176793	-0.0506882	-0.0955394	-0.0896182	-0.0412344	0.0324549	0.134745	0.164058	0.121415	0.083041	0.0809984	0.0913557	0.0751392	0.0144903	0.00840475	0.0204546	-0.0546115	-0.0677328	-0.0277587	0.0479916	0.0643236	0.0839304
28	-0.221844	-0.369532	-0.259333	-0.206421	-0.408826	-0.3635	-0.149791	0.0574298	0.156671	-0.0584813	-0.299734	-0.291678	-0.06399	-0.0666149	-0.215308	-0.246042	-0.174427	-0.214855	-0.283068	-0.232007	-0.105448	0.00973002	0.0404312	0.049707	0.0683338	0.0803849	0.0446907	0.0156481	-0.0161803	-0.0652884	-0.0769507	-0.0365184	0.0241547	0.10053	0.121749	0.0867319	0.0585363	0.0825234	0.0944217	0.0503363	-0.037926	-0.0365614	-0.00810932	-0.0792952	-0.101572	-0.0530501	0.0638333	0.120709	0.156526
29	-0.122282	-0.305932	-0.21577	-0.150098	-0.348388	-0.336597	-0.116855	0.118443	0.224616	0.0133945	-0.216486	-0.214265	0.00320057	-0.0195972	-0.2133	-0.275521	-0.204534	-0.210626	-0.236082	-0.165394	-0.0463434	0.0216771	0.000565302	0.0231988	0.0758334	0.123212	0.118855	0.088698	0.0278986	-0.0584711	-0.0912984	-0.0464198	0.0156888	0.0663369	0.0767549	0.0530012	0.0317195	0.0794719	0.0954837	0.0132068	-0.102474	-0.0896358	-0.042093	-0.105915	-0.135427	-0.0772014	0.0639459	0.142436	0.208579
30	0.013223	-0.180394	-0.124369	-0.0709105	-0.250663	-0.265499	-0.0556022	0.193041	0.286434	0.0620855	-0.144109	-0.109586	0.116385	0.0830195	-0.158207	-0.268559	-0.20898	-0.186295	-0.173656	-0.0938066	0.0166643	0.0366396	-0.0320298	0.013656	0.0908028	0.154163	0.169845	0.143356	0.048331	-0.0798167	-0.123785	-0.075114	-0.0143855	0.0146457	0.0347858	0.041653	0.0227841	0.0827066	0.106467	0.00637401	-0.118691	-0.099531	-0.0546197	-0.121187	-0.157104	-0.0898379	0.0607346	0.149186	0.24511
31	0.0975794	-0.0716695	-0.0214167	-0.0048387	-0.17758	-0.195859	0.00624257	0.255467	0.331005	0.0852573	-0.0995159	-0.0202407	0.210889	0.165478	-0.109935	-0.258583	-0.201765	-0.157442	-0.134391	-0.059528	0.0582386	0.0588358	-0.0437296	0.0140174	0.10132	0.167075	0.186961	0.154928	0.0454736	-0.085229	-0.129031	-0.0968128	-0.0448062	-0.0299433	0.0104982	0.0486683	0.027211	0.0789317	0.103805	0.0141856	-0.0969984	-0.0833256	-0.0551943	-0.122153	-0.169485	-0.104174	0.0515631	0.155757	0.270447
32	0.131852	0.00536664	0.0718964	0.0509551	-0.141666	-0.174087	0.0341955	0.302074	0.364637	0.0840573	-0.0999937	0.0162306	0.25337	0.191903	-0.110044	-0.291411	-0.230414	-0.149381	-0.112561	-0.0441655	0.0855142	0.0926295	-0.0222768	0.0341883	0.115638	0.170916	0.184044	0.135558	0.0306774	-0.0699154	-0.109045	-0.102123	-0.0477674	-0.0282593	0.0283247	0.0844893	0.0605101	0.0833262	0.0937761	0.0264105	-0.0717244	-0.0839614	-0.0760466	-0.138385	-0.191053	-0.119899	0.0405767	0.163937	0.290645
33	0.110607	0.0243985	0.121449	0.0858417	-0.154173	-0.230755	-0.00564898	0.293013	0.345081	0.0568257	-0.101726	0.0538126	0.296	0.204083	-0.141504	-0.368306	-0.308833	-0.174532	-0.0934154	-0.0163736	0.115076	0.132129	0.0198597	0.0599912	0.113818	0.148401	0.150652	0.0932881	0.0180746	-0.0295927	-0.05712	-0.0828636	-0.0382214	-0.0076451	0.0601985	0.114169	0.0874987	0.0909568	0.0950999	0.0492479	-0.0544607	-0.109756	-0.132184	-0.20424	-0.25021	-0.149796	0.0274331	0.172926	0.313343
34	0.0702761	0.0280043	0.164431	0.123343	-0.171234	-0.295711	-0.0551369	0.264713	0.301099	0.0274715	-0.0711652	0.137795	0.376135	0.230087	-0.174234	-0.42961	-0.357361	-0.183375	-0.0715247	0.0083923	0.13967	0.170872	0.0591625	0.0726601	0.0947223	0.1059	0.0961516	0.049562	0.0158391	0.0126401	0.000734009	-0.0447035	-0.0210427	0.0154742	0.0910752	0.12809	0.0892483	0.0927876	0.121289	0.102383	-0.0153737	-0.123036	-0.19877	-0.291682	-0.316153	-0.180642	0.0114487	0.176042	0.332647
35	0.0650889	0.0784227	0.230691	0.154136	-0.187341	-0.340318	-0.0881118	0.248378	0.272	-0.00376643	-0.0592235	0.205612	0.447213	0.257493	-0.187699	-0.441495	-0.342056	-0.145189	-0.0258614	0.0404425	0.150534	0.171587	0.0564166	0.0594804	0.0712683	0.0723024	0.0646585	0.0380535	0.0281235	0.0380535	0.0313668	-0.0222419	-0.0185796	0.0241844	0.109361	0.129542	0.0745615	0.0873416	0.158808	0.169005	0.0386298	-0.122974	-0.252333	-0.337234	-0.311361	-0.154247	0.00888095	0.154858	0.326635
36	0.100427	0.155463	0.291583	0.167201	-0.198798	-0.371075	-0.130187	0.217733	0.242332	-0.0554272	-0.103801	0.207448	0.465158	0.263135	-0.18809	-0.428372	-0.316242	-0.107061	0.013817	0.0622909	0.137215	0.126919	0.0147861	0.0281343	0.0467289	0.0484823	0.041754	0.0213194	0.026337	0.0470041	0.0365937	-0.0254375	-0.0257922	0.0284365	0.128838	0.140191	0.0552279	0.0534497	0.15378	0.191221	0.0614234	-0.126225	-0.276306	-0.339838	-0.264409	-0.0936644	0.00939997	0.0943034	0.269991
37	0.108349	0.158738	0.288838	0.165684	-0.188316	-0.371311	-0.164238	0.172995	0.203456	-0.10946	-0.150771	0.196747	0.446906	0.225548	-0.221529	-0.433028	-0.289711	-0.0507328	0.0634965	0.0647307	0.0795852	0.0501932	-0.0282195	0.00636141	0.0273611	0.0286085	0.0175694	-0.00161745	0.0120179	0.0430141	0.0300175	-0.032099	-0.0172364	0.0458302	0.144882	0.153242	0.049796	0.0177574	0.12239	0.193171	0.0881046	-0.107562	-0.269392	-0.330545	-0.226131	-0.0377796	0.0199263	0.044428	0.194007
38	0.00472714	0.0463553	0.209726	0.125825	-0.195455	-0.358276	-0.17927	0.131055	0.17	-0.14007	-0.167535	0.204536	0.42106	0.163535	-0.273624	-0.446689	-0.258414	0.0185135	0.11498	0.0653981	0.0211896	-0.0159054	-0.0548138	-0.00669729	0.0106905	0.01175	0.00241755	-0.00940163	0.00446442	0.031472	0.0142666	-0.0429718	-0.0169713	0.0451451	0.128056	0.130013	0.0266482	-0.0243953	0.0742875	0.173592	0.112966	-0.0679899	-0.242185	-0.326801	-0.216991	-0.0158642	0.0310398	0.0233255	0.126681
39	-0.145497	-0.0869051	0.126885	0.0787073	-0.232318	-0.367909	-0.191215	0.104084	0.1606	-0.127292	-0.15756	0.191583	0.366901	0.0970914	-0.303398	-0.432634	-0.224504	0.058374	0.129385	0.0651366	0.001424	-0.0326831	-0.03986	0.0074078	0.0115019	0.00918082	0.00722989	0.0106889	0.0240302	0.0396751	0.0148708	-0.0457226	-0.02911	0.0317093	0.103874	0.0857274	-0.0221127	-0.0717301	0.0333523	0.147908	0.107779	-0.0569426	-0.22436	-0.326207	-0.222265	-0.0179539	0.0395749	0.0249549	0.0936527
40	-0.169413	-0.102164	0.123323	0.0967328	-0.21112	-0.3411	-0.160745	0.141034	0.21246	-0.0532492	-0.113175	0.153574	0.283537	0.0329883	-0.315732	-0.406967	-0.201209	0.0812439	0.158891	0.103261	0.0227131	-0.00490859	0.0240687	0.0626683	0.0366254	0.0157001	0.00719894	0.0240713	0.0468265	0.0650027	0.0383773	-0.0310848	-0.022821	0.0490682	0.112528	0.0651795	-0.0685257	-0.116958	0.0157197	0.151866	0.097193	-0.0729157	-0.212392	-0.315664	-0.224574	-0.00779425	0.0811474	0.0670682	0.105326
41	-0.0744362	-0.0259696	0.196588	0.192372	-0.115971	-0.267028	-0.0887583	0.237432	0.308545	0.0510729	-0.040612	0.13839	0.232602	0.0216545	-0.282416	-0.362565	-0.177545	0.108428	0.22675	0.189658	0.0911869	0.0707271	0.122642	0.140504	0.0741721	0.0205642	-0.00974576	0.017685	0.0661743	0.10383	0.0732479	-0.0129001	2.87192e-06	0.0953793	0.137569	0.0534537	-0.112387	-0.165655	-0.0042803	0.164194	0.108146	-0.0585024	-0.163626	-0.261547	-0.196319	0.019672	0.135602	0.123374	0.138282
42	0.0133224	0.0320828	0.273802	0.310005	0.00203571	-0.175602	-0.00944906	0.329059	0.390551	0.134964	0.0254295	0.141548	0.217284	0.0643961	-0.197694	-0.281889	-0.127824	0.142408	0.287161	0.26831	0.162411	0.135576	0.182781	0.182904	0.102796	0.0290681	-0.0282004	0.0137068	0.103883	0.156122	0.107388	-0.0103478	0.00322267	0.119955	0.137483	0.0340192	-0.131375	-0.186653	-0.0270781	0.150838	0.128767	0.00603705	-0.0680322	-0.160111	-0.129458	0.0477066	0.164674	0.165787	0.179458
43	0.0614133	0.0650934	0.345811	0.420544	0.102185	-0.0980225	0.0370752	0.352633	0.415511	0.182285	0.0704213	0.13493	0.189621	0.0808634	-0.135742	-0.201643	-0.0649669	0.176367	0.317205	0.303129	0.195232	0.15508	0.190912	0.191771	0.115088	0.0269508	-0.0451664	0.0168275	0.143111	0.192745	0.123519	-0.0172293	-0.0171421	0.0905179	0.0955252	0.0146507	-0.101862	-0.149142	-0.0256817	0.119063	0.121683	0.0520828	0.00959718	-0.0691973	-0.0648107	0.0578637	0.167108	0.203686	0.229424
44	0.0916203	0.0759322	0.373288	0.460869	0.126182	-0.0835309	0.0326259	0.336213	0.413327	0.199869	0.0908121	0.135864	0.181068	0.073835	-0.128872	-0.169483	-0.0339708	0.187095	0.325479	0.315524	0.206549	0.158501	0.186496	0.193611	0.118417	0.0108956	-0.0611059	0.0245002	0.163272	0.192796	0.107534	-0.038667	-0.0590848	0.0187897	0.0365444	0.013232	-0.0415122	-0.0828139	-0.00974151	0.0850142	0.0866304	0.0440654	0.0217317	-0.0466437	-0.051067	0.0490409	0.17339	0.257431	0.28647
45	0.0809423	0.0512066	0.349979	0.439617	0.0949006	-0.111182	0.0133497	0.331681	0.41475	0.190962	0.078941	0.137984	0.196307	0.0819533	-0.130732	-0.1718	-0.0389801	0.170242	0.308921	0.313929	0.220155	0.172907	0.181485	0.184731	0.112707	-0.0137238	-0.0849993	0.0218543	0.161508	0.160683	0.0495376	-0.0974775	-0.119898	-0.0471845	-0.0121933	0.00770686	0.000870739	-0.0244705	0.0165984	0.0655902	0.047757	0.0156192	0.0139226	-0.0421012	-0.0519998	0.0431068	0.190833	0.309683	0.333476
46	0.06185	0.0217234	0.305914	0.387698	0.0324452	-0.144999	0.0217173	0.345276	0.403256	0.156036	0.0386534	0.105427	0.193218	0.128994	-0.0604275	-0.131706	-0.0285408	0.15819	0.286713	0.305402	0.235028	0.184641	0.17106	0.17583	0.103372	-0.049341	-0.135424	-0.0207064	0.130817	0.118688	-0.0167687	-0.171593	-0.18487	-0.108699	-0.0771497	-0.0326106	0.0173678	0.0289334	0.0533067	0.049445	0.00467635	-0.00152583	0.0279978	-0.00602012	-0.0205417	0.059269	0.209386	0.339547	0.35493
47	0.121858	0.0376481	0.26473	0.325911	-0.0288605	-0.157784	0.0579148	0.353212	0.363855	0.105358	-0.0125486	0.044041	0.167419	0.18778	0.0469445	-0.068585	-0.0152409	0.139951	0.257348	0.283033	0.2321	0.169095	0.139825	0.159925	0.0768619	-0.105356	-0.200761	-0.080504	0.0909293	0.0877739	-0.0622933	-0.226642	-0.22936	-0.164748	-0.144463	-0.0721921	0.0280304	0.066743	0.0818773	0.0386873	-0.034979	-0.0342433	0.0103912	0.00798976	0.00682626	0.060051	0.185256	0.32056	0.345822
48	0.2096	0.0524292	0.193148	0.240693	-0.0753509	-0.156944	0.0750849	0.324713	0.30023	0.0517272	-0.0502898	0.0150361	0.164125	0.218475	0.0789728	-0.0871871	-0.0609697	0.086439	0.198678	0.221545	0.187208	0.121734	0.0752986	0.0961979	-0.00413531	-0.193204	-0.266395	-0.135998	0.046376	0.058699	-0.0956667	-0.26053	-0.253809	-0.210188	-0.19993	-0.113701	0.0024117	0.0382983	0.0380325	-0.0108621	-0.0803775	-0.0868398	-0.0476764	-0.0127818	0.0207322	0.0406992	0.106589	0.223437	0.277175
49	0.198031	-0.0295203	0.0415252	0.096676	-0.161462	-0.210021	0.0177581	0.227973	0.190467	-0.0361254	-0.112434	-0.00523159	0.176988	0.223001	0.0366265	-0.17349	-0.138748	0.0152994	0.0956059	0.100777	0.104459	0.0694796	0.0109787	0.0197606	-0.0855415	-0.256922	-0.292673	-0.156784	0.0156591	0.0201265	-0.142535	-0.295176	-0.274187	-0.242778	-0.242619	-0.160517	-0.047864	-0.0266993	-0.0493516	-0.0847874	-0.114508	-0.120588	-0.104591	-0.0444517	0.0332045	0.0320632	0.0351328	0.105007	0.177478
50	0.0898404	-0.163129	-0.126048	-0.0622312	-0.296059	-0.348814	-0.129985	0.0505688	0.013252	-0.179934	-0.214753	-0.0537019	0.151227	0.176334	-0.0364215	-0.253706	-0.183885	-0.0203852	-0.0110689	-0.0580238	-0.0165577	0.00416481	-0.0384757	-0.0326947	-0.133727	-0.282193	-0.284881	-0.156984	-0.0191328	-0.0426665	-0.212704	-0.341519	-0.302443	-0.275803	-0.28559	-0.208974	-0.107858	-0.0992704	-0.129257	-0.149223	-0.154273	-0.161836	-0.160547	-0.0922094	0.0143396	0.0141375	-0.00814516	0.0296553	0.111288
51	-0.0172197	-0.243561	-0.200064	-0.129943	-0.384406	-0.49639	-0.303534	-0.144837	-0.181594	-0.338139	-0.327012	-0.124594	0.0790967	0.0835977	-0.112881	-0.311507	-0.214188	-0.0406576	-0.0899583	-0.200332	-0.146904	-0.0644011	-0.0722368	-0.0714021	-0.18088	-0.316218	-0.290012	-0.171901	-0.0697579	-0.107976	-0.272276	-0.37564	-0.320089	-0.298048	-0.325483	-0.263099	-0.183389	-0.176748	-0.191266	-0.188527	-0.190077	-0.213115	-0.221659	-0.164661	-0.0385347	-0.00551894	-0.0286224	-0.0173081	0.063135
52	-0.102124	-0.266212	-0.20181	-0.127659	-0.388896	-0.549984	-0.397269	-0.277906	-0.338844	-0.460135	-0.397221	-0.179486	-0.00677972	-0.00826901	-0.161229	-0.341834	-0.255523	-0.0863493	-0.152124	-0.300178	-0.254897	-0.122954	-0.0974021	-0.110889	-0.238651	-0.361061	-0.308493	-0.198731	-0.121635	-0.145967	-0.290933	-0.386148	-0.326282	-0.297096	-0.341776	-0.315743	-0.260151	-0.23771	-0.237587	-0.223003	-0.226369	-0.255744	-0.266732	-0.231665	-0.0902588	-0.0166521	-0.0445728	-0.0600381	0.00667659
53	-0.168077	-0.250532	-0.181742	-0.118406	-0.348665	-0.502686	-0.389139	-0.341284	-0.460129	-0.548615	-0.417786	-0.198013	-0.0691327	-0.058994	-0.16748	-0.352463	-0.308489	-0.160928	-0.217467	-0.363227	-0.322314	-0.169089	-0.118549	-0.136523	-0.278563	-0.379647	-0.304183	-0.219276	-0.165381	-0.148428	-0.248798	-0.345995	-0.299649	-0.267805	-0.327336	-0.33963	-0.298464	-0.247207	-0.234098	-0.2233	-0.241707	-0.286868	-0.305131	-0.281887	-0.129626	-0.0466835	-0.0873016	-0.110166	-0.0498304
54	-0.110148	-0.13261	-0.0923348	-0.0806391	-0.298833	-0.428386	-0.336044	-0.352054	-0.533408	-0.596785	-0.398234	-0.178148	-0.0862707	-0.0709877	-0.160233	-0.358115	-0.347701	-0.224736	-0.269297	-0.388937	-0.337498	-0.181532	-0.120279	-0.134889	-0.27992	-0.363874	-0.295192	-0.256191	-0.210468	-0.130396	-0.164417	-0.255469	-0.22538	-0.209718	-0.295231	-0.328733	-0.284634	-0.211863	-0.186896	-0.178878	-0.229583	-0.317101	-0.35048	-0.322107	-0.159395	-0.0870051	-0.147476	-0.175116	-0.101461
55	0.129995	0.0956582	0.0749535	0.0103663	-0.244533	-0.399617	-0.313044	-0.325837	-0.521937	-0.581729	-0.354828	-0.13192	-0.0474845	-0.0453745	-0.151989	-0.357035	-0.359968	-0.250574	-0.283946	-0.383064	-0.310001	-0.137088	-0.0749137	-0.0996838	-0.242455	-0.313947	-0.270971	-0.28383	-0.244433	-0.109833	-0.0705862	-0.13471	-0.113521	-0.124069	-0.244177	-0.292135	-0.246857	-0.172314	-0.140794	-0.133799	-0.216607	-0.337538	-0.369326	-0.331644	-0.164114	-0.0982721	-0.18233	-0.220339	-0.111102
56	0.370576	0.293259	0.23797	0.148282	-0.15041	-0.388811	-0.319402	-0.266386	-0.416121	-0.503253	-0.306365	-0.0821905	0.013497	-0.0185256	-0.160933	-0.353977	-0.349581	-0.224528	-0.233966	-0.331253	-0.251159	-0.0557413	0.0140888	-0.0204298	-0.166341	-0.234433	-0.213326	-0.25442	-0.210233	-0.044616	0.0364844	-0.0161238	-0.0248312	-0.056705	-0.183489	-0.238294	-0.204632	-0.137393	-0.103853	-0.105772	-0.203873	-0.326952	-0.351869	-0.322603	-0.159234	-0.0734686	-0.158464	-0.218801	-0.0936508
57	0.468365	0.368788	0.316643	0.247059	-0.060653	-0.359818	-0.319036	-0.216848	-0.313017	-0.419952	-0.273303	-0.065705	0.028978	-0.0402254	-0.202786	-0.361615	-0.32614	-0.160523	-0.140355	-0.248719	-0.18485	0.0136463	0.101298	0.0596928	-0.101876	-0.166169	-0.15682	-0.206787	-0.144768	0.0445534	0.142861	0.0758122	0.0143611	-0.0236795	-0.112762	-0.157083	-0.146886	-0.100356	-0.0681188	-0.0739736	-0.169487	-0.28467	-0.316952	-0.317624	-0.171598	-0.0415589	-0.0913484	-0.171677	-0.0623555
58	0.487251	0.374193	0.322873	0.2685	-0.0325886	-0.352895	-0.334341	-0.203384	-0.258546	-0.373122	-0.270116	-0.0922544	-0.00836775	-0.0951369	-0.254205	-0.378156	-0.318288	-0.135557	-0.0917486	-0.186822	-0.138376	0.033201	0.124374	0.0751615	-0.0837627	-0.122036	-0.125089	-0.203415	-0.134153	0.0879169	0.214161	0.137818	0.0362457	0.00621792	-0.035839	-0.0713413	-0.0947736	-0.080081	-0.0484974	-0.0422757	-0.12349	-0.239549	-0.294975	-0.329822	-0.204362	-0.0429014	-0.0493069	-0.110883	-0.00546008
59	0.53219	0.40119	0.327144	0.2447	-0.0742054	-0.389837	-0.365947	-0.204989	-0.224098	-0.347413	-0.285358	-0.134677	-0.0485035	-0.130851	-0.279476	-0.380119	-0.320176	-0.15989	-0.0993321	-0.155555	-0.106058	0.0348643	0.103216	0.0493643	-0.0760304	-0.0790945	-0.0849289	-0.193203	-0.136538	0.0997066	0.251353	0.193593	0.0913748	0.0785203	0.0644943	0.0229662	-0.0298028	-0.0478552	-0.0254	-0.00930755	-0.0777767	-0.200445	-0.279412	-0.327865	-0.205273	-0.0385012	-0.0322238	-0.071434	0.0414187
60	0.573834	0.421296	0.309538	0.170011	-0.173071	-0.44022	-0.372306	-0.177392	-0.162379	-0.305763	-0.304351	-0.18632	-0.0822602	-0.140737	-0.269489	-0.346888	-0.292682	-0.168296	-0.10558	-0.130985	-0.0865207	0.0233272	0.0727359	0.0391116	-0.0388777	-0.0298504	-0.0373527	-0.145986	-0.0902342	0.140812	0.289102	0.247581	0.154696	0.155388	0.163352	0.11924	0.0555447	0.021794	0.0304489	0.0390838	-0.019099	-0.131997	-0.219421	-0.262587	-0.128855	0.0278712	0.0101947	-0.0406094	0.0634175
61	0.553308	0.382899	0.245674	0.0501278	-0.317313	-0.52245	-0.388391	-0.140605	-0.0849962	-0.25523	-0.325381	-0.23588	-0.0921103	-0.114482	-0.225438	-0.277132	-0.201713	-0.0950468	-0.0593243	-0.0966577	-0.0777744	-0.00173016	0.0457313	0.0515201	0.0169546	0.00615846	-0.0144257	-0.089278	-0.0159	0.198432	0.323545	0.279667	0.185937	0.199217	0.237848	0.20835	0.144594	0.10707	0.111126	0.104138	0.0482264	-0.0540477	-0.14988	-0.182721	-0.0282472	0.13342	0.099975	0.0232258	0.0959277
62	0.472274	0.283581	0.160202	-0.0486716	-0.446689	-0.633337	-0.443145	-0.127458	-0.0313414	-0.217742	-0.344755	-0.278081	-0.0962471	-0.0868951	-0.183706	-0.208003	-0.102227	0.00781222	0.0180716	-0.0607372	-0.0802628	-0.0214589	0.0390605	0.0757665	0.0695122	0.0287707	-0.0106755	-0.0377986	0.0477711	0.231557	0.337612	0.287003	0.181391	0.196296	0.25081	0.245453	0.192994	0.141137	0.139474	0.138022	0.0994393	-0.00507161	-0.12469	-0.154372	0.0190828	0.204918	0.1873	0.108408	0.165891
63	0.352894	0.13614	0.0561132	-0.101954	-0.507009	-0.709803	-0.500535	-0.154639	-0.0372982	-0.210166	-0.366487	-0.329728	-0.141485	-0.110927	-0.180584	-0.185395	-0.0721366	0.0544554	0.0708664	-0.0384187	-0.0848533	-0.0330187	0.0336531	0.0827104	0.094618	0.04273	-0.00256739	0.00479188	0.0896571	0.243049	0.33002	0.265884	0.148113	0.152677	0.198223	0.211893	0.178792	0.103384	0.0834762	0.0989745	0.100566	0.0114649	-0.115568	-0.141483	0.0258143	0.20496	0.19363	0.13537	0.217995
64	0.150045	-0.0904055	-0.106516	-0.173199	-0.538732	-0.738874	-0.553302	-0.237988	-0.116393	-0.251604	-0.415624	-0.413223	-0.233017	-0.181533	-0.226031	-0.238111	-0.140566	0.00459802	0.0427527	-0.0683232	-0.115118	-0.0646373	0.000877603	0.0485996	0.0704147	0.0190944	-0.0272014	-0.00394136	0.0815393	0.231805	0.312922	0.230298	0.0985962	0.0924603	0.125462	0.147428	0.138529	0.0569519	0.0139308	0.0361583	0.0714601	0.00920533	-0.110666	-0.125968	0.0260552	0.16694	0.139126	0.102407	0.220771
65	-0.136491	-0.361035	-0.304895	-0.307011	-0.635032	-0.812114	-0.661023	-0.396456	-0.271388	-0.363378	-0.515238	-0.530684	-0.345569	-0.261224	-0.294198	-0.331433	-0.263709	-0.131748	-0.0824833	-0.158383	-0.177467	-0.124668	-0.0743351	-0.0488961	-0.0354516	-0.086819	-0.12518	-0.0870358	-0.00261319	0.164219	0.264327	0.184413	0.0532004	0.0446886	0.0660599	0.0846349	0.098071	0.0365934	-0.0111115	0.00588499	0.0482091	0.00928382	-0.0945415	-0.111919	0.00726924	0.109404	0.0688803	0.0488987	0.179154
66	-0.354905	-0.538562	-0.426826	-0.391975	-0.691722	-0.869059	-0.750721	-0.515642	-0.396681	-0.474698	-0.605074	-0.611972	-0.432711	-0.332429	-0.349785	-0.393452	-0.358818	-0.261878	-0.202664	-0.236555	-0.231903	-0.183166	-0.161577	-0.163403	-0.158701	-0.209544	-0.231384	-0.171076	-0.0907745	0.075046	0.185254	0.133516	0.0240671	0.00494837	0.0068568	0.0250806	0.0565913	0.0235531	-0.00525419	0.0144625	0.0466744	0.0232572	-0.0622896	-0.0959669	-0.0214835	0.0593329	0.0277886	0.0204274	0.119257
67	-0.426977	-0.584431	-0.433849	-0.339468	-0.591728	-0.798908	-0.729748	-0.540514	-0.46691	-0.551859	-0.649579	-0.620663	-0.453898	-0.361873	-0.372331	-0.407597	-0.384443	-0.295816	-0.218042	-0.251824	-0.268416	-0.244759	-0.24591	-0.248387	-0.245586	-0.313603	-0.324269	-0.226706	-0.137984	0.000173498	0.0887141	0.0604879	-0.0331874	-0.080703	-0.0978571	-0.0676542	-0.0252185	-0.0369529	-0.0382423	-0.0109375	0.00687313	0.00400806	-0.0522916	-0.0932816	-0.052183	0.0144245	0.00210503	-0.000628886	0.0391139
68	-0.407927	-0.548881	-0.366773	-0.197729	-0.396282	-0.641935	-0.622484	-0.486534	-0.469647	-0.567107	-0.645602	-0.573936	-0.39	-0.296498	-0.337335	-0.393206	-0.374476	-0.279762	-0.190445	-0.2457	-0.298682	-0.307855	-0.315273	-0.287128	-0.279902	-0.372854	-0.380898	-0.257551	-0.16876	-0.056635	0.0156851	-0.0081419	-0.108797	-0.183241	-0.20503	-0.166074	-0.12966	-0.133292	-0.101328	-0.0583049	-0.0497605	-0.0447311	-0.0799691	-0.109898	-0.0720334	-0.0114308	-0.00817765	-0.0292895	-0.0533581
69	-0.341158	-0.432175	-0.240969	-0.0456253	-0.214662	-0.478219	-0.482368	-0.37294	-0.380351	-0.485905	-0.585292	-0.502124	-0.279433	-0.179615	-0.274058	-0.363879	-0.350682	-0.271332	-0.18546	-0.232038	-0.293221	-0.335143	-0.353935	-0.28761	-0.258788	-0.349374	-0.337603	-0.208921	-0.165084	-0.08809	-0.00966955	-0.0307386	-0.137127	-0.218076	-0.240126	-0.197797	-0.173026	-0.193537	-0.151091	-0.0850139	-0.0616884	-0.0576726	-0.095789	-0.114053	-0.0643673	-0.00767985	0.00326713	-0.0367238	-0.108686
70	-0.19161	-0.257241	-0.0987916	0.0855041	-0.0682981	-0.324824	-0.333486	-0.22867	-0.233906	-0.351681	-0.486456	-0.411148	-0.168503	-0.0910179	-0.231803	-0.340544	-0.341778	-0.292527	-0.202877	-0.203907	-0.245777	-0.30843	-0.344747	-0.262255	-0.217711	-0.27914	-0.224079	-0.0958543	-0.111119	-0.073452	3.109e-05	-0.0357935	-0.140714	-0.200954	-0.217405	-0.172628	-0.156862	-0.2032	-0.181004	-0.0984514	-0.0287701	-0.00729288	-0.0719592	-0.108221	-0.0600191	-0.0109329	0.00364656	-0.0335189	-0.117953
71	-0.000538282	-0.118336	-0.00621878	0.184664	0.0509065	-0.20611	-0.235208	-0.136691	-0.137396	-0.271367	-0.412057	-0.33245	-0.0935406	-0.0451112	-0.205421	-0.320406	-0.337884	-0.307963	-0.214799	-0.179366	-0.197258	-0.257703	-0.3056	-0.237216	-0.201236	-0.233367	-0.141198	-0.0126057	-0.0419693	-0.0132295	0.0374166	-0.0370889	-0.160534	-0.207977	-0.216827	-0.17508	-0.164601	-0.19865	-0.179139	-0.0962675	0.00663528	0.0632894	-0.0172554	-0.072885	-0.0307183	-0.0110463	-0.0216577	-0.0492735	-0.115098
72	0.121162	-0.066446	0.00532981	0.207853	0.0945757	-0.168371	-0.226215	-0.129305	-0.106722	-0.244834	-0.374007	-0.270209	-0.0154335	0.0267019	-0.160021	-0.294263	-0.303087	-0.266784	-0.202473	-0.177163	-0.167264	-0.196498	-0.255883	-0.22704	-0.212631	-0.221935	-0.110729	0.00959534	-0.0128706	0.0217166	0.0607801	-0.032855	-0.168022	-0.217745	-0.239201	-0.22266	-0.212368	-0.199022	-0.155297	-0.0820557	0.00997593	0.0850443	0.0112781	-0.0369553	0.0167383	0.00965516	-0.0331254	-0.0628562	-0.12671
73	0.205016	-0.0174787	0.0224528	0.22723	0.122025	-0.156815	-0.24501	-0.147146	-0.0987122	-0.23075	-0.341913	-0.200585	0.0855079	0.114058	-0.114131	-0.258574	-0.227094	-0.159136	-0.131872	-0.148941	-0.136825	-0.138989	-0.198158	-0.200467	-0.202311	-0.200149	-0.0750343	0.0366777	0.00170422	0.0257865	0.0780186	0.00528359	-0.120893	-0.17392	-0.219084	-0.238975	-0.223812	-0.171123	-0.111934	-0.0481243	0.0142782	0.0666937	-0.0042749	-0.0146889	0.0832126	0.0738285	0.018456	-0.0197986	-0.108366
74	0.337778	0.0997632	0.115854	0.31199	0.181412	-0.137289	-0.247703	-0.150511	-0.106652	-0.236372	-0.311127	-0.118894	0.194592	0.193108	-0.06222	-0.191557	-0.135384	-0.0543364	-0.042259	-0.0793562	-0.079873	-0.0727203	-0.120299	-0.126494	-0.12969	-0.133471	-0.00903081	0.0943868	0.0378967	0.0312989	0.0906493	0.0506656	-0.0554776	-0.101253	-0.161183	-0.199919	-0.168943	-0.102926	-0.0685961	-0.0205988	0.0365883	0.0569653	-0.0367557	-0.0121767	0.139606	0.134532	0.0729744	0.0372062	-0.0534334
75	0.474103	0.219451	0.225031	0.401053	0.215598	-0.145481	-0.256101	-0.148166	-0.129948	-0.276092	-0.306428	-0.0543102	0.285959	0.266515	-0.00950788	-0.138986	-0.0857185	-0.00940907	-0.0041825	-0.0340408	-0.0404076	-0.0298182	-0.0563515	-0.0424299	-0.02638	-0.0437479	0.0547767	0.141723	0.0815052	0.0506708	0.0949833	0.0656418	-0.0203793	-0.0404637	-0.0987117	-0.144137	-0.101455	-0.0308787	-0.030443	-0.00626718	0.0498936	0.0566212	-0.0569203	-0.0274217	0.148132	0.142444	0.0704901	0.0513231	0.000989502
76	0.579489	0.321444	0.31096	0.43272	0.177659	-0.190769	-0.262589	-0.116446	-0.110994	-0.273953	-0.267568	0.0160162	0.36205	0.337042	0.0334307	-0.123752	-0.0775469	0.00682816	0.00415551	-0.0209088	-0.0250707	-0.0113649	-0.0154146	0.0272667	0.0760782	0.0607515	0.1227	0.156608	0.0761719	0.0427671	0.0896898	0.0674746	0.00785753	0.0359606	-0.00308167	-0.0523393	-0.0058747	0.0668099	0.0364375	0.0262348	0.0645297	0.0809206	-0.030985	-0.0285853	0.132189	0.126318	0.0497217	0.0546985	0.050574
77	0.650141	0.389124	0.351705	0.40499	0.0994531	-0.24112	-0.263529	-0.0797028	-0.0874139	-0.267183	-0.237235	0.0485967	0.383505	0.352806	0.0239006	-0.155921	-0.0981789	0.000130708	-0.0236791	-0.0538838	-0.0343684	0.00404832	0.0187656	0.0661013	0.127282	0.121002	0.157602	0.132551	0.0243604	0.00672372	0.069048	0.0529244	0.0197486	0.093983	0.0800317	0.0402084	0.097857	0.1648	0.103493	0.0606648	0.0726972	0.10999	0.0170057	-0.0228665	0.0988332	0.0831787	0.00205545	0.0326461	0.0746882
78	0.62951	0.353503	0.300782	0.321925	0.00508575	-0.322672	-0.330648	-0.133701	-0.159457	-0.33704	-0.267196	0.0193837	0.321265	0.278878	-0.0433064	-0.208165	-0.122584	-0.0250179	-0.0893437	-0.141327	-0.0918999	-0.00168718	0.0345511	0.0523443	0.0871467	0.0807292	0.103624	0.053835	-0.0513055	-0.0460164	0.0185161	0.00515371	-0.0138745	0.0596132	0.0485533	0.0465854	0.150874	0.216605	0.130544	0.0645908	0.0477555	0.0923046	0.0206094	-0.0453533	0.0513175	0.0263095	-0.0726487	-0.0403445	0.0446942
79	0.494719	0.228639	0.192633	0.224394	-0.0758358	-0.416647	-0.44142	-0.251707	-0.293358	-0.440709	-0.308319	-0.0180607	0.218651	0.146701	-0.141505	-0.252876	-0.134287	-0.0575958	-0.164835	-0.24406	-0.186671	-0.0618697	-0.00654394	-0.00945374	0.00167886	-0.0159972	-0.0201369	-0.0796645	-0.146238	-0.107483	-0.0416121	-0.0406046	-0.0532651	-0.0189973	-0.0568238	-0.0242484	0.145148	0.230044	0.126608	0.0338119	-0.0119763	0.0263484	-0.0290808	-0.0911563	0.00740455	-0.0138102	-0.118525	-0.0946621	0.0129907
80	0.355284	0.118007	0.108633	0.166608	-0.098096	-0.447853	-0.488974	-0.318547	-0.373491	-0.472581	-0.279674	0.00185609	0.158977	0.0552644	-0.202618	-0.284385	-0.167185	-0.106683	-0.198475	-0.260703	-0.229519	-0.149646	-0.102127	-0.0808132	-0.0520399	-0.0812084	-0.124543	-0.20615	-0.240148	-0.171466	-0.080597	-0.0464218	-0.0598056	-0.0675592	-0.139849	-0.0994704	0.112828	0.220884	0.100043	-0.0173202	-0.0748414	-0.0327978	-0.0712344	-0.128605	-0.0356212	-0.0538894	-0.143681	-0.113843	0.00795634
81	0.263415	0.0605204	0.0909194	0.174206	-0.0628037	-0.400173	-0.430572	-0.291023	-0.38044	-0.45407	-0.221081	0.0607418	0.170052	0.0612849	-0.175861	-0.285524	-0.21059	-0.144271	-0.171931	-0.190195	-0.207444	-0.230615	-0.214741	-0.129945	-0.0448693	-0.0818766	-0.159465	-0.255043	-0.268141	-0.176226	-0.0610528	-0.0205209	-0.0598462	-0.0978612	-0.183952	-0.142238	0.0798738	0.191487	0.0562836	-0.0681164	-0.121276	-0.065512	-0.0772694	-0.134571	-0.0703966	-0.104479	-0.183987	-0.150844	-0.0194356
82	0.17684	0.0129885	0.10652	0.227092	0.000768015	-0.322771	-0.337565	-0.233599	-0.364445	-0.446865	-0.186031	0.126724	0.234155	0.143297	-0.0828645	-0.244011	-0.213219	-0.137053	-0.134372	-0.135673	-0.181117	-0.28658	-0.301998	-0.167149	-0.0403281	-0.0922714	-0.175464	-0.238637	-0.218621	-0.116875	-0.0147268	0.00144274	-0.0587541	-0.119136	-0.2024	-0.140985	0.0750207	0.157533	0.00024552	-0.122339	-0.152342	-0.0690894	-0.0562613	-0.132526	-0.110685	-0.162428	-0.242203	-0.232619	-0.109937
83	0.075518	-0.0593515	0.0968231	0.26536	0.0520338	-0.266369	-0.291591	-0.226862	-0.379041	-0.466206	-0.194877	0.14074	0.271442	0.197881	-0.0420628	-0.239933	-0.219539	-0.123248	-0.114897	-0.117854	-0.170558	-0.323214	-0.362962	-0.214651	-0.0823882	-0.156439	-0.219504	-0.205084	-0.133353	-0.0380694	0.020518	0.0106696	-0.0438889	-0.121997	-0.201846	-0.116114	0.0755125	0.112394	-0.0600353	-0.177765	-0.187976	-0.0845501	-0.0496517	-0.137824	-0.14253	-0.198013	-0.281726	-0.307944	-0.212861
84	0.0206155	-0.113823	0.0611239	0.272534	0.0887794	-0.223151	-0.259023	-0.22909	-0.404084	-0.49379	-0.217983	0.124231	0.268967	0.205941	-0.0559913	-0.283906	-0.259366	-0.128751	-0.103694	-0.0988098	-0.146015	-0.321523	-0.381483	-0.242265	-0.128276	-0.222506	-0.250602	-0.150436	-0.0373354	0.0328057	0.0544356	0.0307958	-0.0175556	-0.110809	-0.190067	-0.0933751	0.0683045	0.0757916	-0.0884965	-0.194991	-0.202968	-0.10175	-0.0582958	-0.137868	-0.135957	-0.176199	-0.26026	-0.318306	-0.259103
85	-0.00152887	-0.163466	0.0107794	0.263213	0.0997086	-0.21444	-0.238672	-0.214298	-0.39641	-0.489457	-0.219911	0.114967	0.251563	0.197419	-0.0503062	-0.287721	-0.267594	-0.110099	-0.060481	-0.0432227	-0.0902244	-0.278734	-0.35709	-0.241589	-0.157889	-0.262446	-0.250749	-0.0783616	0.0675876	0.121266	0.134625	0.0975827	0.023985	-0.0984728	-0.180247	-0.0742635	0.0724448	0.0683104	-0.077791	-0.161832	-0.164239	-0.0784617	-0.0480434	-0.107425	-0.0748184	-0.10036	-0.193457	-0.276093	-0.237791
86	-0.0256731	-0.216349	-0.0373537	0.236899	0.0617166	-0.259105	-0.252928	-0.207389	-0.359484	-0.438333	-0.180413	0.140981	0.262149	0.208935	-0.00173596	-0.217565	-0.20685	-0.0614558	-0.00131878	0.0325933	-0.0144955	-0.216083	-0.312024	-0.214028	-0.147054	-0.251079	-0.218282	-0.00299669	0.178601	0.237826	0.243171	0.180022	0.0777131	-0.0571484	-0.139099	-0.0366289	0.0923145	0.0825948	-0.0461861	-0.111271	-0.096566	-0.015527	-0.00718352	-0.049153	0.0137414	-0.0040537	-0.098556	-0.184091	-0.15219
87	-0.0482128	-0.255412	-0.0798844	0.185195	-0.0153086	-0.318969	-0.274992	-0.200626	-0.304458	-0.37253	-0.141903	0.159516	0.28474	0.244828	0.0624896	-0.132487	-0.136855	-0.0298495	0.0259175	0.0863268	0.0596627	-0.145098	-0.257412	-0.169129	-0.109245	-0.207524	-0.159228	0.0837807	0.285574	0.336844	0.310759	0.228558	0.118287	-0.00367604	-0.076199	0.00178469	0.100389	0.0966293	-0.0160211	-0.085155	-0.05585	0.0457548	0.0501673	0.0115892	0.0870687	0.0796941	0.00292991	-0.0707092	-0.0480419
88	-0.0225494	-0.248052	-0.113445	0.107482	-0.110806	-0.367509	-0.271478	-0.162856	-0.241093	-0.320159	-0.117331	0.159586	0.285898	0.275351	0.128179	-0.0705765	-0.112577	-0.0388464	0.0125794	0.0947901	0.100527	-0.0946887	-0.225709	-0.153807	-0.107701	-0.204068	-0.128235	0.154875	0.370016	0.402425	0.333464	0.227248	0.111216	0.0122029	-0.0389441	0.0139321	0.0897398	0.101196	0.00503979	-0.0689081	-0.0195977	0.104963	0.103511	0.0421858	0.108167	0.120012	0.0627651	-0.0047504	-0.000851027
89	0.0382911	-0.207415	-0.136404	0.0283475	-0.186525	-0.387451	-0.252975	-0.131912	-0.211294	-0.298882	-0.114856	0.128899	0.24613	0.268971	0.161518	-0.0433472	-0.122859	-0.0741027	-0.0343775	0.0489634	0.0915407	-0.0645419	-0.200911	-0.153582	-0.129166	-0.233843	-0.144895	0.16512	0.393215	0.423836	0.328179	0.193516	0.073603	0.0107341	-0.00287571	0.0358897	0.0848686	0.0994935	0.021749	-0.0454534	0.018278	0.138962	0.109972	0.0173123	0.0777597	0.123469	0.0821008	0.00404519	-0.0133853
90	0.0705346	-0.199937	-0.195599	-0.066753	-0.250393	-0.411424	-0.270897	-0.154788	-0.237328	-0.331668	-0.181839	0.0215494	0.143741	0.198661	0.120296	-0.065322	-0.148501	-0.119728	-0.10959	-0.0503491	0.0162108	-0.0734376	-0.185702	-0.157001	-0.157312	-0.27187	-0.191828	0.116528	0.356355	0.399349	0.287644	0.131811	0.0171609	-0.00865511	0.0149412	0.044069	0.069081	0.0807954	0.0144562	-0.0449554	0.0314323	0.138257	0.061735	-0.0606088	0.0150575	0.112069	0.0997441	0.0127121	-0.0160004
91	0.0567978	-0.22952	-0.254751	-0.136457	-0.298439	-0.46304	-0.317237	-0.18593	-0.279078	-0.410841	-0.324407	-0.166333	-0.0250076	0.0666059	0.0271985	-0.110482	-0.171323	-0.157116	-0.174447	-0.135247	-0.0589155	-0.0929948	-0.186832	-0.180358	-0.211698	-0.324686	-0.245938	0.042484	0.277361	0.332182	0.224988	0.0751218	-0.0315487	-0.0441975	-0.00162498	0.0189073	0.0301469	0.042132	-0.0130804	-0.0686933	0.00893787	0.0952586	-0.0361819	-0.178382	-0.0758645	0.070111	0.105774	0.0431004	0.0164992
92	0.0330461	-0.229495	-0.225927	-0.106933	-0.283307	-0.492966	-0.34342	-0.171584	-0.265355	-0.447615	-0.426621	-0.309243	-0.166598	-0.0479151	-0.0409587	-0.130437	-0.171747	-0.173797	-0.204808	-0.174872	-0.0987407	-0.113291	-0.204461	-0.198205	-0.260299	-0.383079	-0.295422	-0.0246685	0.177343	0.223169	0.150701	0.0446389	-0.0528473	-0.0721577	-0.0174397	-0.000703336	-0.00964558	-0.0116301	-0.0595685	-0.103378	-0.0179979	0.0503746	-0.125733	-0.2688	-0.13271	0.0356751	0.106242	0.0813497	0.0515035
93	-0.039633	-0.221084	-0.161402	-0.0424839	-0.251224	-0.520117	-0.382098	-0.163054	-0.225364	-0.422078	-0.443162	-0.356543	-0.231854	-0.109022	-0.0823592	-0.142989	-0.168207	-0.194607	-0.237502	-0.200085	-0.119909	-0.134608	-0.203605	-0.161106	-0.250973	-0.422614	-0.359893	-0.095074	0.087042	0.114836	0.072899	0.00594711	-0.0792602	-0.0974171	-0.0226091	-0.00274185	-0.0369426	-0.071624	-0.117145	-0.130705	-0.0254134	0.0327198	-0.160996	-0.289677	-0.131212	0.0270541	0.104295	0.107439	0.0779706
94	-0.162788	-0.257881	-0.172869	-0.0654354	-0.267704	-0.546651	-0.411838	-0.169563	-0.208112	-0.382283	-0.414837	-0.359754	-0.263613	-0.16387	-0.154297	-0.203493	-0.21198	-0.254541	-0.292702	-0.22128	-0.132026	-0.15664	-0.193531	-0.107193	-0.199907	-0.416098	-0.407303	-0.156331	0.0337063	0.0544874	0.0173265	-0.0339002	-0.100957	-0.103949	-0.0193247	-0.00681824	-0.0602318	-0.116004	-0.160197	-0.148266	-0.0385928	0.0121985	-0.165126	-0.27824	-0.122829	0.0181579	0.0893336	0.10461	0.0812862
95	-0.277865	-0.328208	-0.251017	-0.150542	-0.301164	-0.534554	-0.37726	-0.140567	-0.202336	-0.353086	-0.366514	-0.353357	-0.304343	-0.222275	-0.207847	-0.253063	-0.256454	-0.294655	-0.308058	-0.206909	-0.130367	-0.179522	-0.198611	-0.0956016	-0.174125	-0.380298	-0.390975	-0.167158	0.022007	0.0352281	-0.0159155	-0.0748057	-0.12664	-0.0984312	-0.0120222	-0.0247719	-0.0903471	-0.134143	-0.159038	-0.134203	-0.0437085	0.00236544	-0.151558	-0.269835	-0.140112	-0.0030684	0.0614037	0.0718873	0.058222
96	-0.343573	-0.39491	-0.313144	-0.201692	-0.321432	-0.519875	-0.324999	-0.0916008	-0.197877	-0.333457	-0.301864	-0.317888	-0.328983	-0.254886	-0.201341	-0.246315	-0.253105	-0.273026	-0.266802	-0.170272	-0.123411	-0.188266	-0.195318	-0.0999739	-0.175458	-0.340935	-0.332421	-0.132862	0.0475558	0.0543308	-0.0137651	-0.105873	-0.163319	-0.0990778	-0.00479907	-0.0383096	-0.104921	-0.127291	-0.120535	-0.0838534	-0.0213587	0.0206418	-0.117185	-0.253268	-0.15127	-0.00930307	0.0550954	0.053445	0.0446856
97	-0.360844	-0.432368	-0.310323	-0.186965	-0.327127	-0.529436	-0.309214	-0.0625924	-0.181226	-0.299991	-0.232487	-0.266149	-0.31813	-0.250245	-0.163551	-0.202784	-0.211811	-0.223549	-0.211764	-0.118033	-0.0896766	-0.15468	-0.145724	-0.050566	-0.12577	-0.261833	-0.24462	-0.0881791	0.0699229	0.0892906	0.0187502	-0.115375	-0.1846	-0.0827675	0.020024	-0.031963	-0.096385	-0.106128	-0.0747151	-0.026068	0.015371	0.0488753	-0.0722906	-0.211308	-0.127748	0.00972724	0.0790872	0.0786886	0.0733848
98	-0.331401	-0.395168	-0.213281	-0.104237	-0.294173	-0.519941	-0.296773	-0.0300542	-0.127257	-0.23116	-0.155609	-0.208412	-0.282294	-0.220575	-0.121238	-0.137566	-0.140624	-0.169986	-0.167537	-0.0478825	-0.0119889	-0.0755754	-0.0650513	0.0219016	-0.0555746	-0.174097	-0.156795	-0.0398865	0.100738	0.143477	0.0738038	-0.0898626	-0.1589	-0.0299707	0.065896	-0.000413558	-0.062262	-0.0705695	-0.0208407	0.0455263	0.0787552	0.0927964	-0.0280871	-0.160516	-0.0881855	0.029292	0.107134	0.145131	0.156219
99	-0.293306	-0.330863	-0.0878372	0.00789453	-0.231544	-0.491249	-0.291649	-0.0159157	-0.0723383	-0.152514	-0.0777863	-0.142407	-0.23575	-0.18733	-0.0811064	-0.0574276	-0.0345111	-0.0919312	-0.121978	0.0162514	0.0754624	0.0203058	0.0251899	0.0879111	0.000424343	-0.0967416	-0.0637512	0.0380176	0.162039	0.201358	0.119166	-0.0404133	-0.0906063	0.0357502	0.0999323	0.0402811	0.00128883	-0.00957836	0.0391336	0.116038	0.155428	0.162178	0.0426476	-0.0878819	-0.0375618	0.0534377	0.145752	0.236782	0.271528
100	-0.323791	-0.36149	-0.0700143	0.0652301	-0.18348	-0.46639	-0.303552	-0.0404031	-0.0538045	-0.102734	-0.0334699	-0.10151	-0.218187	-0.204171	-0.092715	-0.017113	0.0490672	-0.0244471	-0.0856556	0.0589827	0.151068	0.11577	0.115271	0.149564	0.069504	0.00832299	0.0471617	0.121425	0.214691	0.234021	0.140916	0.0114387	-0.0105379	0.101168	0.140097	0.0963784	0.0774019	0.0624943	0.102714	0.182834	0.235035	0.248625	0.134646	-0.00157157	0.0222081	0.0907991	0.18928	0.311039	0.37107
101	-0.404745	-0.472891	-0.182795	-0.00466585	-0.213972	-0.481773	-0.345979	-0.105849	-0.0866039	-0.101838	-0.025828	-0.0895244	-0.219615	-0.236813	-0.126139	-0.0183905	0.0739037	1.99762e-05	-0.0655759	0.0873356	0.207871	0.192274	0.175888	0.171408	0.117425	0.109838	0.151421	0.189245	0.248022	0.260363	0.181483	0.085918	0.0712703	0.165487	0.196497	0.160229	0.147641	0.141942	0.187592	0.27127	0.327639	0.336174	0.208169	0.0616882	0.0762616	0.136003	0.213864	0.317392	0.394499
102	-0.449312	-0.550683	-0.295327	-0.117019	-0.290788	-0.526134	-0.398116	-0.177053	-0.155761	-0.161746	-0.066139	-0.115989	-0.234024	-0.243006	-0.133259	-0.0288893	0.0579109	-0.00170734	-0.0528768	0.0989242	0.231787	0.22883	0.18323	0.142019	0.122738	0.17153	0.225085	0.22958	0.262212	0.285095	0.233636	0.157833	0.127773	0.219901	0.259257	0.217956	0.201941	0.219996	0.280629	0.357474	0.399859	0.388003	0.234969	0.0842222	0.11251	0.183234	0.234037	0.295433	0.367976
103	-0.465647	-0.577296	-0.344776	-0.202812	-0.387472	-0.58924	-0.444788	-0.246633	-0.259187	-0.278869	-0.158741	-0.1807	-0.258463	-0.22371	-0.118661	-0.0447134	0.0221509	-0.0181522	-0.0564505	0.0792989	0.196647	0.186399	0.115384	0.067425	0.0853685	0.185013	0.259485	0.237382	0.24899	0.284278	0.253042	0.187581	0.146536	0.249133	0.299848	0.243042	0.221037	0.267969	0.337731	0.389305	0.397694	0.356718	0.196847	0.0586024	0.0988317	0.185448	0.247969	0.297271	0.339559
104	-0.48302	-0.581254	-0.34881	-0.241608	-0.464697	-0.65415	-0.502926	-0.328818	-0.372895	-0.403467	-0.272627	-0.260001	-0.275067	-0.19427	-0.109161	-0.079908	-0.0292613	-0.0451571	-0.0754309	0.0407053	0.129262	0.100508	0.0110564	-0.0153361	0.0506744	0.195208	0.285447	0.247038	0.237778	0.270748	0.242154	0.181954	0.135942	0.233851	0.295059	0.240817	0.214674	0.257213	0.312209	0.344054	0.332412	0.274081	0.140155	0.0351587	0.0708486	0.157974	0.266445	0.333637	0.327451
105	-0.438212	-0.52804	-0.331784	-0.261102	-0.511825	-0.708944	-0.581881	-0.439466	-0.487706	-0.497384	-0.359105	-0.316022	-0.280009	-0.177155	-0.115201	-0.117086	-0.0689003	-0.0517885	-0.0761649	0.0136241	0.0757319	0.037796	-0.0618064	-0.0640281	0.0443217	0.204131	0.281008	0.236803	0.21303	0.239755	0.212209	0.154176	0.093326	0.161257	0.233484	0.219331	0.206394	0.221637	0.239692	0.251664	0.237522	0.179199	0.0789323	0.0151365	0.0528365	0.133987	0.280995	0.366768	0.318043
106	-0.317351	-0.415466	-0.295129	-0.245976	-0.505459	-0.725918	-0.624553	-0.526383	-0.590789	-0.57731	-0.436808	-0.375512	-0.307554	-0.188773	-0.134341	-0.145696	-0.0919406	-0.0439107	-0.0725763	-0.0246063	0.0214781	-0.00398947	-0.102638	-0.0979942	0.0336552	0.188787	0.236081	0.19193	0.143837	0.150875	0.141508	0.105286	0.0306255	0.0645708	0.150803	0.18262	0.186654	0.187086	0.17626	0.161546	0.146696	0.106536	0.0296981	-0.0104391	0.0339332	0.102852	0.255999	0.356748	0.291115
107	-0.179675	-0.275729	-0.200337	-0.136313	-0.398292	-0.658193	-0.574946	-0.524755	-0.634367	-0.61387	-0.474046	-0.417631	-0.335726	-0.194904	-0.132518	-0.163836	-0.124552	-0.061847	-0.0856913	-0.0601736	-0.0166112	-0.0212087	-0.114788	-0.122315	0.016598	0.179335	0.202182	0.15132	0.0767872	0.0604238	0.077927	0.07139	-0.00658709	0.00526203	0.0858494	0.136146	0.154597	0.153871	0.133824	0.105305	0.0869791	0.0692037	0.00875908	-0.0228234	0.0277347	0.0881131	0.226964	0.333493	0.272219
108	-0.0757683	-0.163771	-0.0843441	0.0033838	-0.271259	-0.555778	-0.468931	-0.457552	-0.610194	-0.588742	-0.442573	-0.398692	-0.309045	-0.156011	-0.101913	-0.163333	-0.146666	-0.0733245	-0.080554	-0.058873	-0.0174195	-0.00259849	-0.0916346	-0.126733	0.00886326	0.19721	0.21346	0.156907	0.0722314	0.0489093	0.0915602	0.0931272	0.00388628	0.0136204	0.0806106	0.126723	0.153844	0.146007	0.114915	0.082566	0.0651756	0.0661915	0.016082	-0.0135065	0.0397454	0.0938764	0.21925	0.318656	0.261826
109	0.0133428	-0.110632	-0.0330549	0.0542466	-0.22891	-0.487671	-0.367369	-0.369558	-0.536018	-0.521734	-0.379806	-0.333848	-0.223432	-0.0738706	-0.043372	-0.109389	-0.104688	-0.050091	-0.0685446	-0.059193	-0.0267347	0.0117029	-0.0563978	-0.104394	0.0274171	0.223048	0.228594	0.177285	0.106664	0.0943781	0.157362	0.147568	0.0379974	0.0583466	0.11629	0.143743	0.167957	0.141954	0.0806865	0.0544227	0.0758919	0.106097	0.0469341	-0.0035377	0.0412694	0.094339	0.224523	0.312567	0.235022
110	0.11913	-0.0755028	-0.027663	0.0479047	-0.222077	-0.443054	-0.299083	-0.290497	-0.442883	-0.438793	-0.315118	-0.250902	-0.107624	0.0241526	0.0184362	-0.0459994	-0.0501129	-0.0206994	-0.0558517	-0.0562608	-0.0355272	0.00835895	-0.0386871	-0.0654203	0.0811699	0.264519	0.245093	0.18848	0.130868	0.121692	0.176092	0.160552	0.0694237	0.116054	0.166952	0.162676	0.170738	0.130652	0.0396042	0.0251052	0.106028	0.161288	0.0747932	-0.0102112	0.0256098	0.0938564	0.241303	0.321274	0.205518
111	0.24038	-0.0262008	-0.0130325	0.0606536	-0.192775	-0.411407	-0.274463	-0.245016	-0.372951	-0.377859	-0.274085	-0.189664	-0.021177	0.0913273	0.0574815	-0.00680939	-0.00587039	0.0319204	-0.0106919	-0.0198006	0.00469729	0.0487017	0.0124485	0.00904835	0.154428	0.296381	0.247637	0.18794	0.146129	0.13322	0.151638	0.133113	0.0905691	0.159748	0.189449	0.145289	0.144998	0.122641	0.0484167	0.0570808	0.154341	0.187028	0.0682	-0.0304198	0.0122874	0.0970699	0.250363	0.335064	0.206159
112	0.327563	0.00405832	0.00352384	0.0893971	-0.166929	-0.422316	-0.319613	-0.272389	-0.362797	-0.357744	-0.261254	-0.161071	0.02382	0.125755	0.081267	0.0308401	0.0592584	0.113849	0.0465938	0.0217558	0.0729462	0.136282	0.102966	0.094665	0.207541	0.299589	0.236787	0.183535	0.156484	0.146383	0.134646	0.103795	0.100216	0.180581	0.174299	0.091573	0.093617	0.103391	0.0803347	0.123648	0.211627	0.207279	0.0704749	-0.016258	0.0334061	0.106547	0.244286	0.350752	0.252004
113	0.31805	-0.0213356	-0.000341357	0.101042	-0.160644	-0.44602	-0.382745	-0.330774	-0.38173	-0.359438	-0.25978	-0.139833	0.0651361	0.16265	0.113199	0.0796791	0.129884	0.180649	0.0775959	0.0413582	0.113085	0.186463	0.157539	0.141197	0.220083	0.286328	0.238791	0.198536	0.168467	0.147894	0.122595	0.0844913	0.105498	0.202825	0.169833	0.0555902	0.0564721	0.0898111	0.106284	0.178487	0.269615	0.258388	0.121871	0.0454445	0.0942166	0.144772	0.246474	0.363814	0.30607
114	0.217543	-0.0837284	-0.00336164	0.110184	-0.148251	-0.442183	-0.409385	-0.36588	-0.381881	-0.351011	-0.258125	-0.113573	0.12166	0.210441	0.142403	0.105806	0.147221	0.187781	0.0802523	0.050395	0.13313	0.211811	0.189666	0.174068	0.226074	0.271863	0.243974	0.222758	0.185547	0.142783	0.121461	0.106745	0.152293	0.25534	0.194018	0.0566213	0.0608913	0.12221	0.162967	0.243235	0.339003	0.343897	0.21703	0.128745	0.171204	0.215665	0.278705	0.382219	0.343457
115	0.0746504	-0.17909	-0.0210548	0.101648	-0.15565	-0.439547	-0.416636	-0.379404	-0.365067	-0.337941	-0.263108	-0.0958807	0.163052	0.226085	0.130911	0.0880285	0.112712	0.150875	0.0635877	0.0466962	0.138882	0.232791	0.229471	0.224134	0.238135	0.241096	0.222728	0.226286	0.18691	0.127878	0.124227	0.15392	0.231494	0.318356	0.226001	0.0855581	0.100138	0.184315	0.241064	0.31273	0.400199	0.418198	0.308968	0.212589	0.248469	0.292062	0.323348	0.40414	0.372366
116	-0.126288	-0.378179	-0.152596	-0.0113083	-0.256626	-0.503985	-0.471984	-0.417967	-0.359162	-0.339466	-0.281318	-0.100874	0.146567	0.166985	0.0525543	0.0218047	0.0497234	0.078871	0.00968127	0.00584994	0.0969392	0.195221	0.230564	0.249797	0.231664	0.201547	0.195802	0.219356	0.184878	0.123853	0.132926	0.186435	0.288792	0.354757	0.250116	0.118917	0.123635	0.204346	0.275085	0.348221	0.433525	0.457099	0.363387	0.268321	0.300256	0.338975	0.3495	0.414164	0.392909
117	-0.324748	-0.636682	-0.380796	-0.192302	-0.399218	-0.625318	-0.59806	-0.504364	-0.381146	-0.360443	-0.315268	-0.136842	0.067648	0.0464971	-0.0795127	-0.0976458	-0.0406751	-0.00199065	-0.0561379	-0.0674733	-0.0028852	0.0836429	0.162371	0.208776	0.175657	0.138337	0.155511	0.197656	0.178224	0.129861	0.133957	0.176791	0.283888	0.327447	0.22038	0.0991502	0.0909662	0.16543	0.255333	0.348842	0.441239	0.454195	0.359873	0.265848	0.292795	0.329648	0.33314	0.38476	0.366709
118	-0.425542	-0.814881	-0.563308	-0.323519	-0.47919	-0.702522	-0.696261	-0.576103	-0.42294	-0.403799	-0.35444	-0.183269	-0.0266154	-0.0803391	-0.217089	-0.23041	-0.138596	-0.0721427	-0.114361	-0.14557	-0.102745	-0.0159188	0.0785532	0.129779	0.0902197	0.064374	0.106389	0.143904	0.115819	0.087021	0.0989969	0.130973	0.233576	0.265231	0.152321	0.0413813	0.0482619	0.130774	0.23772	0.342363	0.420247	0.405981	0.30988	0.22717	0.251373	0.289733	0.29185	0.324064	0.302339
119	-0.470956	-0.884039	-0.636116	-0.36673	-0.478168	-0.687939	-0.698515	-0.583166	-0.440353	-0.42816	-0.361823	-0.1946	-0.0710151	-0.141399	-0.275582	-0.27847	-0.175271	-0.104267	-0.145237	-0.185946	-0.141179	-0.0372578	0.0524786	0.0859779	0.0288711	0.0105937	0.075172	0.0998614	0.0505661	0.0381726	0.0649293	0.0841431	0.173896	0.213559	0.0958416	-0.00754601	0.0242533	0.112153	0.225415	0.310939	0.348906	0.326022	0.246793	0.177797	0.20539	0.262789	0.285979	0.298188	0.268118
120	-0.547602	-0.917486	-0.64869	-0.366899	-0.454427	-0.638753	-0.641672	-0.535963	-0.415418	-0.403909	-0.32573	-0.174474	-0.0749854	-0.13977	-0.250187	-0.24283	-0.160662	-0.112599	-0.15251	-0.186657	-0.12805	-0.0129234	0.058861	0.0647618	-0.00973718	-0.00503922	0.0938349	0.108112	0.0373918	0.0321	0.0657844	0.0656266	0.135176	0.181782	0.0672166	-0.0271276	0.0158914	0.0912444	0.198108	0.261618	0.271501	0.263592	0.206515	0.144714	0.177268	0.259191	0.315671	0.322522	0.282781
121	-0.61682	-0.918949	-0.639837	-0.374554	-0.459153	-0.609745	-0.575075	-0.459645	-0.364659	-0.364303	-0.292859	-0.158093	-0.0710344	-0.127301	-0.216987	-0.214862	-0.169379	-0.134703	-0.14467	-0.1601	-0.0962185	0.0137633	0.0600319	0.042634	-0.0429273	-0.00930137	0.133209	0.141823	0.0589713	0.0651831	0.103268	0.0884387	0.137118	0.170579	0.059325	-0.0212123	0.0252722	0.0864931	0.186264	0.244898	0.237094	0.229064	0.176727	0.115345	0.156834	0.257767	0.333969	0.340581	0.290831
122	-0.585726	-0.852647	-0.608581	-0.380188	-0.481132	-0.606976	-0.519066	-0.370745	-0.289806	-0.313469	-0.271426	-0.149889	-0.0587567	-0.117619	-0.221529	-0.23768	-0.210188	-0.173679	-0.138949	-0.124684	-0.0582192	0.047457	0.0762281	0.0329166	-0.0858129	-0.0520776	0.141458	0.173348	0.0910729	0.105141	0.146977	0.12377	0.146565	0.15242	0.0471457	-0.012672	0.0455427	0.111487	0.21755	0.271822	0.227937	0.189666	0.13266	0.0779894	0.131802	0.242963	0.32682	0.336307	0.277806
123	-0.431058	-0.730764	-0.554506	-0.353942	-0.478389	-0.607248	-0.482529	-0.295063	-0.208586	-0.249212	-0.230474	-0.118414	-0.0237935	-0.0906932	-0.225568	-0.253482	-0.208717	-0.171833	-0.115318	-0.0858777	-0.0314616	0.074831	0.103782	0.0338075	-0.136145	-0.122508	0.12773	0.214044	0.142555	0.151133	0.18877	0.150962	0.140311	0.123343	0.0314223	0.00029615	0.074575	0.145787	0.25229	0.296254	0.218275	0.150373	0.0897872	0.0455076	0.094875	0.198137	0.296683	0.327008	0.265436
124	-0.188805	-0.557808	-0.465204	-0.289267	-0.440273	-0.584111	-0.443395	-0.225212	-0.143631	-0.201597	-0.196158	-0.0903976	0.0112729	-0.0385031	-0.181297	-0.215535	-0.143307	-0.104118	-0.0602189	-0.0521419	-0.0250408	0.0865365	0.12625	0.0309241	-0.18145	-0.185371	0.0996344	0.232728	0.175379	0.17837	0.213443	0.163711	0.116343	0.0885336	0.0171836	0.0127723	0.0869991	0.140005	0.237517	0.288507	0.206758	0.120481	0.0498634	0.0252823	0.0729241	0.155385	0.263909	0.317472	0.254386
125	0.0726135	-0.344666	-0.333926	-0.19916	-0.377486	-0.524772	-0.384682	-0.159162	-0.0856857	-0.155809	-0.179398	-0.0878058	0.034671	0.0318231	-0.0933747	-0.151239	-0.0752977	-0.0221548	0.00823439	-0.0151063	-0.0230489	0.0723982	0.116489	0.0270204	-0.179606	-0.192606	0.0739919	0.205572	0.158181	0.169298	0.211645	0.163157	0.0945027	0.0726328	0.0215052	0.0220456	0.0787953	0.101793	0.186717	0.264108	0.200444	0.0998277	0.0210511	0.023055	0.0744137	0.128438	0.233563	0.298593	0.241881
126	0.244503	-0.168705	-0.213803	-0.124601	-0.302484	-0.428931	-0.303652	-0.100804	-0.0260898	-0.101222	-0.168173	-0.0975961	0.0542787	0.117935	0.0246236	-0.0882796	-0.0520081	0.0248361	0.0702179	0.0356381	0.0068183	0.0714263	0.0999249	0.0378964	-0.129921	-0.149553	0.0667666	0.160948	0.115819	0.14378	0.195503	0.155282	0.0976611	0.102323	0.080692	0.0805135	0.109285	0.0997101	0.168999	0.26073	0.210099	0.102459	0.0293302	0.0419029	0.0759909	0.0985181	0.205676	0.273038	0.220518
127	0.27532	-0.0909653	-0.13781	-0.0692193	-0.218002	-0.310758	-0.19452	-0.0286709	0.0347383	-0.0674453	-0.173135	-0.111184	0.0726406	0.203688	0.136787	-0.04393	-0.0511192	0.0525838	0.121614	0.0862285	0.0432717	0.086693	0.112731	0.0802945	-0.0620455	-0.0998142	0.0734272	0.135805	0.0828727	0.117861	0.183221	0.156007	0.110229	0.128778	0.140115	0.165743	0.17032	0.120821	0.180687	0.280539	0.247392	0.1504	0.0829054	0.0694511	0.0667291	0.0731105	0.18961	0.249924	0.195559
128	0.283591	-0.0533719	-0.0963055	-0.0333212	-0.140071	-0.198128	-0.0802696	0.0544528	0.0818843	-0.0805179	-0.217339	-0.142612	0.0734535	0.254525	0.205348	-0.0156817	-0.0327736	0.0831963	0.145825	0.109741	0.0576813	0.088244	0.133116	0.128246	-0.0151717	-0.0798377	0.0742429	0.129589	0.0747329	0.108193	0.176822	0.154591	0.10843	0.12614	0.159212	0.218501	0.218355	0.144715	0.200556	0.309188	0.295441	0.207676	0.139585	0.099894	0.0767851	0.0900802	0.199805	0.24173	0.187786
129	0.320613	-0.0269378	-0.0670459	0.0121671	-0.0603458	-0.104482	-0.00459163	0.0888583	0.0818639	-0.11716	-0.265595	-0.169669	0.0801286	0.281763	0.225493	-0.0080425	-0.00267077	0.125794	0.169512	0.114191	0.0334673	0.0445351	0.124295	0.157015	0.0109211	-0.0798514	0.0513563	0.102984	0.053698	0.0800366	0.148115	0.153782	0.125629	0.13603	0.161238	0.228375	0.238447	0.167885	0.222574	0.335399	0.321432	0.222725	0.165447	0.135633	0.112014	0.130516	0.213492	0.240698	0.197596
130	0.329305	-0.0348123	-0.0430222	0.0824593	0.0210543	-0.0457037	0.00260731	0.0538605	0.0535201	-0.133244	-0.27979	-0.176161	0.0932058	0.293556	0.219985	-0.00373289	0.0343787	0.177214	0.197266	0.104978	0.0028251	0.0199852	0.131551	0.187461	0.0443321	-0.0682931	0.018201	0.0580112	0.011692	0.0234763	0.0857471	0.133663	0.143811	0.147495	0.153572	0.216054	0.239977	0.184026	0.242711	0.355209	0.320495	0.19476	0.156933	0.167335	0.159316	0.174816	0.230611	0.251185	0.214649
131	0.283839	-0.0824592	-0.0505927	0.115283	0.0525366	-0.0275529	-0.00706116	0.0238311	0.0337186	-0.138076	-0.283689	-0.190128	0.0673577	0.25387	0.177838	-0.00964598	0.0660381	0.225265	0.221892	0.0943896	-0.0117147	0.0307987	0.161338	0.217831	0.0837666	-0.0303487	0.00707488	0.0175799	-0.033876	-0.0276321	0.0330415	0.106289	0.145575	0.144365	0.142282	0.202189	0.231229	0.190821	0.251572	0.355493	0.303646	0.162054	0.141864	0.188296	0.202431	0.216152	0.257702	0.272065	0.227662
132	0.208875	-0.134773	-0.0842211	0.0796615	0.0169411	-0.0319921	0.00813548	0.0306762	0.0161284	-0.164612	-0.307127	-0.217618	0.0164514	0.183323	0.116945	-0.028609	0.0799392	0.265383	0.252626	0.108192	0.00694905	0.0571918	0.182075	0.231123	0.116608	0.0321184	0.0445974	0.0113983	-0.0491222	-0.0286645	0.0396612	0.114097	0.148828	0.14754	0.162847	0.221605	0.237227	0.205933	0.263145	0.354516	0.30793	0.164236	0.139911	0.208378	0.257634	0.277221	0.297937	0.29385	0.240999
133	0.068806	-0.217154	-0.136279	0.0145786	-0.0459578	-0.0475473	0.0278113	0.0398138	-0.0175469	-0.220082	-0.352901	-0.251562	-0.0335091	0.106069	0.0492729	-0.0595826	0.0759578	0.286004	0.270697	0.128581	0.0452996	0.0819925	0.186326	0.235017	0.149706	0.10649	0.122597	0.0562308	-0.0152834	0.0259575	0.112703	0.180531	0.18475	0.176554	0.220297	0.29063	0.289693	0.256247	0.295571	0.362408	0.342773	0.217144	0.172505	0.247324	0.328101	0.340702	0.321735	0.29751	0.253431
134	-0.0741745	-0.294599	-0.154856	-0.0103719	-0.0929307	-0.0654931	0.0540269	0.0765684	-0.0191519	-0.256345	-0.392009	-0.280746	-0.0696574	0.0413286	-0.018967	-0.0956323	0.0677537	0.304793	0.300009	0.166416	0.0927988	0.121895	0.218886	0.261444	0.192611	0.168961	0.19142	0.12561	0.0558855	0.0982157	0.181047	0.239102	0.231483	0.213803	0.268499	0.370138	0.383084	0.353929	0.371212	0.402323	0.398942	0.290305	0.213837	0.283385	0.390598	0.394867	0.340535	0.301407	0.268436
135	-0.13173	-0.317236	-0.111285	0.0375757	-0.0902006	-0.0492046	0.130887	0.195672	0.0593032	-0.240057	-0.403542	-0.287964	-0.0705572	0.017948	-0.0661248	-0.121725	0.0691035	0.332226	0.342393	0.208297	0.130859	0.170928	0.265007	0.287012	0.229796	0.219748	0.234894	0.186405	0.147407	0.17704	0.216887	0.253038	0.266334	0.261256	0.308203	0.415883	0.456408	0.4541	0.463874	0.456807	0.435155	0.334997	0.248057	0.315291	0.432915	0.43506	0.370239	0.325501	0.301472
136	-0.134481	-0.309769	-0.0595253	0.0888659	-0.0856954	-0.043917	0.181291	0.305917	0.157347	-0.199647	-0.392692	-0.264772	-0.0223275	0.0457391	-0.0893705	-0.137393	0.077521	0.347902	0.3506	0.209623	0.137064	0.192872	0.272113	0.271032	0.232337	0.24757	0.263933	0.241682	0.256071	0.274116	0.250889	0.252822	0.288116	0.315855	0.360868	0.436815	0.482525	0.51997	0.550587	0.521851	0.459179	0.355595	0.279813	0.354907	0.468438	0.462271	0.402538	0.355515	0.333087
137	-0.181728	-0.335766	-0.050354	0.0865217	-0.134274	-0.115319	0.117515	0.301519	0.186261	-0.180376	-0.372766	-0.224552	0.0402186	0.080566	-0.113136	-0.161631	0.073615	0.346397	0.341727	0.195256	0.115455	0.173582	0.248855	0.244542	0.21645	0.24428	0.268618	0.267187	0.328571	0.348878	0.286046	0.260659	0.29905	0.348061	0.394904	0.427749	0.461376	0.544647	0.619491	0.590191	0.482767	0.354682	0.287735	0.381176	0.500228	0.480343	0.423117	0.380292	0.364139
138	-0.250613	-0.362651	-0.0544463	0.0457986	-0.222476	-0.225127	0.00980724	0.255673	0.194293	-0.154949	-0.335715	-0.179632	0.0738128	0.0697289	-0.164026	-0.202865	0.0481265	0.330266	0.339029	0.197233	0.103613	0.157581	0.240698	0.256294	0.225108	0.221814	0.244765	0.270361	0.373891	0.412867	0.326103	0.261268	0.288485	0.36021	0.416287	0.407407	0.412933	0.52922	0.64667	0.629911	0.501682	0.347579	0.279176	0.392114	0.522383	0.482335	0.418742	0.388502	0.37703
139	-0.272741	-0.364781	-0.0607392	0.00530663	-0.292467	-0.312775	-0.0790842	0.222289	0.214706	-0.112288	-0.293842	-0.148663	0.0831618	0.0422934	-0.221751	-0.257601	0.00483445	0.300631	0.330124	0.211587	0.126595	0.167988	0.238086	0.274392	0.249347	0.194274	0.201181	0.257884	0.398668	0.450065	0.345714	0.245669	0.260044	0.357049	0.427845	0.392604	0.370278	0.483075	0.60847	0.609172	0.506675	0.3665	0.303999	0.417017	0.537987	0.470522	0.396762	0.388323	0.3878
140	-0.237131	-0.342031	-0.0841586	-0.0457247	-0.342865	-0.377872	-0.149012	0.175552	0.194622	-0.107925	-0.283046	-0.139175	0.0970556	0.0549401	-0.227156	-0.278664	-0.0218507	0.26476	0.30222	0.216076	0.158202	0.180186	0.219009	0.256318	0.25498	0.180095	0.172076	0.245218	0.413851	0.461696	0.330045	0.213913	0.232718	0.354051	0.439532	0.400127	0.373788	0.462664	0.552898	0.557542	0.508664	0.425271	0.384195	0.470606	0.557306	0.461809	0.379853	0.396513	0.421941
141	-0.226161	-0.343032	-0.129068	-0.105173	-0.394691	-0.439908	-0.206473	0.101618	0.109803	-0.174045	-0.327961	-0.172072	0.0863077	0.0812775	-0.186981	-0.255236	-0.0221468	0.22512	0.253941	0.190468	0.160487	0.176278	0.194437	0.21955	0.238397	0.170671	0.152483	0.227338	0.413821	0.444967	0.274026	0.158037	0.211769	0.36705	0.455651	0.404302	0.389563	0.465834	0.515772	0.518512	0.517445	0.487578	0.447024	0.481477	0.53427	0.425229	0.347122	0.393076	0.45898
142	-0.252086	-0.384463	-0.195679	-0.176271	-0.470475	-0.512561	-0.257651	0.0135534	-0.000961105	-0.263304	-0.394551	-0.236506	0.0318627	0.0581672	-0.188289	-0.260639	-0.0462327	0.170656	0.203867	0.165018	0.150113	0.162705	0.181046	0.205549	0.224533	0.149944	0.120584	0.195761	0.394096	0.414146	0.216168	0.095208	0.186683	0.387872	0.465572	0.364276	0.346974	0.442551	0.491701	0.507709	0.53453	0.522353	0.452851	0.431936	0.472096	0.371528	0.310464	0.382803	0.468464
143	-0.290929	-0.437239	-0.273419	-0.259682	-0.54615	-0.550464	-0.259258	-0.0289063	-0.0751674	-0.324418	-0.439624	-0.292532	-0.0272341	0.0214204	-0.198039	-0.272442	-0.0867247	0.0946846	0.13817	0.134303	0.123493	0.126844	0.166289	0.213125	0.228079	0.136111	0.0929867	0.162065	0.349567	0.356555	0.169607	0.0578556	0.162944	0.385352	0.442353	0.289802	0.266728	0.397139	0.468106	0.501482	0.53953	0.52304	0.425569	0.3679	0.41241	0.330832	0.293791	0.387999	0.465132
144	-0.342556	-0.505006	-0.380775	-0.368654	-0.614708	-0.571318	-0.267592	-0.0886704	-0.166606	-0.394803	-0.477902	-0.332349	-0.0828109	-0.0166028	-0.188238	-0.255458	-0.105824	0.0179936	0.0575741	0.0953519	0.0930594	0.0883022	0.15835	0.225302	0.231868	0.134063	0.0766812	0.125297	0.291322	0.303972	0.156489	0.0648317	0.155008	0.351637	0.382187	0.222536	0.221983	0.382877	0.46396	0.489383	0.512999	0.486433	0.38469	0.311129	0.357097	0.284822	0.270249	0.401405	0.479382
145	-0.386069	-0.570032	-0.477312	-0.451673	-0.652584	-0.59075	-0.315508	-0.197938	-0.294717	-0.479695	-0.521669	-0.374316	-0.142706	-0.0679451	-0.200144	-0.255102	-0.11155	-0.0169882	0.0103292	0.0605601	0.0604629	0.0492948	0.142336	0.222031	0.227414	0.144966	0.0669939	0.0788902	0.228809	0.257477	0.146924	0.0883818	0.167226	0.327107	0.345177	0.216399	0.24009	0.403031	0.490527	0.495357	0.467627	0.413005	0.326755	0.251989	0.301555	0.252463	0.256538	0.410799	0.491932
146	-0.398951	-0.592501	-0.512978	-0.478674	-0.6603	-0.598479	-0.355296	-0.290044	-0.389482	-0.524201	-0.539288	-0.405877	-0.19589	-0.122114	-0.233628	-0.278886	-0.125551	-0.0334986	-0.0210124	0.0101751	0.015402	0.0161289	0.127089	0.217174	0.23418	0.183696	0.0877627	0.0614137	0.197511	0.230355	0.134301	0.108616	0.191294	0.326322	0.348441	0.258494	0.279253	0.41183	0.505321	0.502333	0.432694	0.345379	0.26784	0.201916	0.269484	0.250072	0.248152	0.379264	0.45436
147	-0.36596	-0.566291	-0.507927	-0.483588	-0.66825	-0.606091	-0.379104	-0.346324	-0.431416	-0.528519	-0.53454	-0.424297	-0.229793	-0.133362	-0.211246	-0.254328	-0.106263	-0.0270584	-0.0334041	-0.0318104	-0.0236837	8.22655e-05	0.133591	0.227925	0.253694	0.231944	0.128931	0.0764125	0.191358	0.211836	0.121006	0.114532	0.19629	0.308448	0.341327	0.292118	0.308311	0.40692	0.493802	0.495268	0.432089	0.33507	0.24491	0.173439	0.258621	0.263269	0.240356	0.331817	0.407691
148	-0.316833	-0.543334	-0.523079	-0.520636	-0.715443	-0.641853	-0.402868	-0.364476	-0.425114	-0.504586	-0.516162	-0.431001	-0.252432	-0.118858	-0.15644	-0.212284	-0.0806302	-0.00679021	-0.0172387	-0.0439266	-0.0514033	-0.00503231	0.166788	0.261454	0.272657	0.263223	0.162437	0.0950662	0.19788	0.219938	0.137835	0.126411	0.189744	0.275486	0.309372	0.303905	0.346054	0.432923	0.503669	0.505551	0.460678	0.367437	0.266444	0.174976	0.257247	0.28038	0.248919	0.310529	0.38979
149	-0.323345	-0.602818	-0.60978	-0.6145	-0.805461	-0.702432	-0.427256	-0.372914	-0.414305	-0.474951	-0.494102	-0.437278	-0.281973	-0.131041	-0.14815	-0.211812	-0.080919	0.00802558	0.00568657	-0.0480662	-0.0882088	-0.0263036	0.191126	0.289101	0.277716	0.279649	0.198855	0.120521	0.201102	0.233568	0.17605	0.157288	0.19276	0.249128	0.275347	0.307001	0.373788	0.455104	0.523923	0.536031	0.493134	0.396517	0.307196	0.21443	0.273024	0.286034	0.253336	0.300101	0.384891
150	-0.341123	-0.665542	-0.693317	-0.702547	-0.868791	-0.734531	-0.435478	-0.374119	-0.407032	-0.456134	-0.483994	-0.441107	-0.293711	-0.148263	-0.170253	-0.230202	-0.085935	0.0278727	0.0280117	-0.0519489	-0.118531	-0.0428578	0.200972	0.294903	0.276349	0.295813	0.238471	0.14075	0.182501	0.2229	0.200312	0.192537	0.196552	0.219852	0.243727	0.307087	0.380181	0.445597	0.521719	0.554267	0.512852	0.412697	0.355247	0.300914	0.341286	0.313504	0.269472	0.312303	0.40928
151	-0.305984	-0.623141	-0.665497	-0.69816	-0.854752	-0.736119	-0.463313	-0.391416	-0.391696	-0.433381	-0.474531	-0.42319	-0.260877	-0.127698	-0.166071	-0.221254	-0.0665054	0.0661177	0.0613712	-0.0414235	-0.119967	-0.0323336	0.208108	0.306325	0.304841	0.333108	0.277333	0.149433	0.146385	0.181987	0.180931	0.20276	0.198195	0.201383	0.227113	0.306979	0.371904	0.416193	0.486295	0.520375	0.488713	0.411388	0.400837	0.398949	0.424368	0.352131	0.304761	0.355946	0.466263
152	-0.235569	-0.499918	-0.507979	-0.564818	-0.774131	-0.75185	-0.551794	-0.44952	-0.349529	-0.352747	-0.422579	-0.387019	-0.209549	-0.0840135	-0.150239	-0.211846	-0.0471181	0.103843	0.0984875	-0.0147515	-0.109338	-0.0421102	0.172586	0.299179	0.324429	0.361048	0.306261	0.151342	0.113226	0.148961	0.152359	0.181723	0.179952	0.196412	0.238993	0.323439	0.370678	0.387193	0.438402	0.464191	0.439752	0.392977	0.425126	0.467236	0.486004	0.392138	0.341849	0.382415	0.486377
153	-0.158419	-0.374283	-0.305396	-0.355625	-0.657658	-0.765315	-0.620792	-0.451979	-0.235216	-0.20027	-0.310127	-0.314274	-0.13414	-0.0343567	-0.162455	-0.243895	-0.0607383	0.114534	0.121845	0.0127959	-0.0990133	-0.0803511	0.0984985	0.258471	0.303606	0.350892	0.313459	0.154113	0.113682	0.169784	0.165882	0.159204	0.140504	0.179373	0.246025	0.334652	0.36283	0.347799	0.387196	0.420919	0.408039	0.375915	0.428593	0.501609	0.521902	0.430002	0.374645	0.383931	0.460822
154	-0.055061	-0.267491	-0.155652	-0.170454	-0.526294	-0.734158	-0.619994	-0.385065	-0.103841	-0.058133	-0.186165	-0.212419	-0.0336374	0.0292507	-0.159331	-0.270708	-0.0937077	0.0992843	0.137038	0.0354647	-0.096845	-0.128648	0.0214817	0.200586	0.256924	0.304434	0.277361	0.137016	0.131953	0.222771	0.21698	0.168436	0.121254	0.162036	0.238599	0.328111	0.342058	0.29605	0.313146	0.357339	0.380434	0.366691	0.414966	0.498805	0.530547	0.458124	0.411265	0.401067	0.445121
155	0.0660303	-0.200023	-0.102954	-0.0619079	-0.397693	-0.663252	-0.578166	-0.307918	-0.0122279	0.0194305	-0.12041	-0.153795	0.029692	0.0881298	-0.11153	-0.253992	-0.11555	0.0931392	0.17408	0.0754424	-0.0886283	-0.159615	-0.035999	0.131081	0.185868	0.233325	0.204627	0.0829803	0.124612	0.257769	0.26884	0.197472	0.122063	0.149358	0.230754	0.321267	0.322645	0.259446	0.250154	0.285472	0.33941	0.353123	0.387603	0.468871	0.519204	0.472461	0.455362	0.458901	0.462914
156	0.179952	-0.16349	-0.0979971	0.0024637	-0.273509	-0.558361	-0.490826	-0.202365	0.0728421	0.0564453	-0.108951	-0.147122	0.0397666	0.116837	-0.051265	-0.198357	-0.0950955	0.126365	0.233434	0.128226	-0.0606452	-0.154188	-0.0683205	0.0555018	0.097107	0.1714	0.158587	0.0421401	0.107512	0.274737	0.309667	0.229781	0.135122	0.15286	0.240281	0.322718	0.301237	0.236613	0.228459	0.258034	0.321218	0.3552	0.374166	0.451186	0.517489	0.492183	0.500884	0.523021	0.499481
157	0.285306	-0.0960098	-0.0590083	0.0381186	-0.20352	-0.468106	-0.379899	-0.0681746	0.164407	0.0814896	-0.112507	-0.158513	0.0312753	0.138484	0.0218567	-0.107132	-0.03397	0.167526	0.267034	0.164911	-0.00679189	-0.10661	-0.0725162	-0.00176605	0.0254965	0.132627	0.144855	0.03295	0.108928	0.297879	0.348255	0.268125	0.167913	0.181032	0.264894	0.33209	0.297658	0.241627	0.235186	0.253194	0.309666	0.352782	0.361051	0.435474	0.52095	0.522113	0.531034	0.545224	0.534355
158	0.394562	0.0406272	0.0514	0.0750819	-0.188631	-0.430493	-0.296205	0.0501057	0.240582	0.106016	-0.0951372	-0.138194	0.0546025	0.184164	0.0992015	-0.0187021	0.0305123	0.186988	0.263651	0.189733	0.0693468	-0.0263634	-0.0294694	0.0108486	0.0229551	0.123012	0.141639	0.0497236	0.140601	0.339445	0.395992	0.319249	0.215256	0.224917	0.294937	0.337571	0.31244	0.288475	0.272145	0.257382	0.3014	0.350204	0.346337	0.410958	0.51312	0.534286	0.521071	0.506937	0.533767
159	0.451997	0.149396	0.168254	0.146436	-0.145558	-0.378674	-0.217634	0.138195	0.280935	0.108631	-0.086109	-0.113169	0.0833275	0.223866	0.143761	0.0160235	0.0533242	0.182806	0.251166	0.222631	0.158809	0.0696833	0.0494746	0.0806434	0.074774	0.136609	0.14113	0.0817916	0.199206	0.402742	0.453731	0.369711	0.259374	0.276889	0.345639	0.359198	0.332044	0.336546	0.317659	0.281386	0.324709	0.372159	0.341854	0.382493	0.487521	0.519045	0.481936	0.43878	0.496367
160	0.413356	0.155529	0.218156	0.210614	-0.0931102	-0.324325	-0.152574	0.187888	0.278307	0.0782464	-0.0959419	-0.0947285	0.0878732	0.213698	0.132642	-0.00130664	0.0381696	0.171864	0.249134	0.258454	0.229179	0.138146	0.104717	0.1283	0.111078	0.136107	0.122525	0.102896	0.259369	0.467538	0.500899	0.382578	0.266828	0.315735	0.398671	0.383514	0.339237	0.346303	0.333377	0.310697	0.36812	0.400287	0.337167	0.349874	0.450159	0.501833	0.453353	0.372865	0.425962
161	0.337504	0.0894159	0.174646	0.19727	-0.101648	-0.323588	-0.148005	0.169997	0.222055	0.0041697	-0.154081	-0.121101	0.0419952	0.142265	0.0707902	-0.0451272	0.00826347	0.155993	0.236063	0.260113	0.260422	0.174972	0.122456	0.132852	0.130569	0.142374	0.108324	0.105989	0.283236	0.483774	0.498866	0.358087	0.254532	0.334002	0.422693	0.383777	0.331866	0.342907	0.34315	0.338507	0.403343	0.416414	0.329024	0.320735	0.422359	0.505286	0.467688	0.360383	0.381327
162	0.277374	0.0141976	0.0898034	0.141351	-0.133298	-0.344701	-0.192719	0.0809364	0.106839	-0.107565	-0.253755	-0.193545	-0.0309798	0.0723435	0.0316597	-0.0558067	-0.00338636	0.133304	0.191007	0.199101	0.236519	0.186871	0.118213	0.123665	0.173415	0.197355	0.136075	0.119619	0.286406	0.466922	0.467056	0.330962	0.257253	0.351456	0.429667	0.374492	0.338518	0.376006	0.394599	0.380576	0.428802	0.435394	0.33556	0.317009	0.429827	0.527356	0.495353	0.384948	0.388997
163	0.255084	-0.00950473	0.0552515	0.126521	-0.117959	-0.335249	-0.242108	-0.0218596	0.0079847	-0.167145	-0.299034	-0.234522	-0.0789127	0.0432316	0.0426998	-0.0184973	0.013481	0.112964	0.138771	0.126782	0.194412	0.181676	0.105292	0.128227	0.249927	0.302618	0.218836	0.179642	0.307565	0.451812	0.441393	0.323119	0.273337	0.362753	0.433844	0.388398	0.385328	0.440955	0.458127	0.413803	0.433787	0.446391	0.353642	0.330311	0.450802	0.558831	0.525765	0.416285	0.424801
164	0.212421	-0.00963519	0.0726767	0.131034	-0.112273	-0.331429	-0.263796	-0.0595612	0.00983992	-0.0998193	-0.219659	-0.183629	-0.0690049	0.0465542	0.0648979	0.0218922	0.0340154	0.0863666	0.0824582	0.0796531	0.181732	0.19074	0.105409	0.141681	0.305579	0.375811	0.289465	0.246201	0.336058	0.44153	0.421203	0.312627	0.274641	0.356395	0.438695	0.431241	0.456362	0.490689	0.476839	0.411922	0.418084	0.443818	0.376957	0.340059	0.443714	0.560568	0.523233	0.408083	0.437368
165	0.0746713	-0.0692566	0.0533634	0.0888212	-0.16787	-0.374509	-0.288717	-0.0799896	0.0293828	-0.0193353	-0.12729	-0.124487	-0.0530565	0.0291337	0.0266142	-0.0141739	0.0088347	0.0444554	0.0145026	0.0321025	0.171739	0.198947	0.11039	0.148489	0.319716	0.388311	0.308785	0.27482	0.343796	0.425473	0.409206	0.311258	0.274719	0.338194	0.427098	0.458731	0.499451	0.496663	0.447099	0.380497	0.384962	0.423358	0.389994	0.344518	0.431169	0.561405	0.52488	0.393492	0.414111
166	-0.143894	-0.216564	-0.0518245	0.00770066	-0.229805	-0.427527	-0.335175	-0.123624	0.0150458	0.00691301	-0.0860841	-0.102705	-0.0612334	-0.0140192	-0.0521561	-0.104062	-0.0386727	0.0271607	-0.026144	-0.0185545	0.132002	0.179049	0.110057	0.15813	0.328094	0.395323	0.307175	0.27248	0.346741	0.430337	0.422455	0.32485	0.276124	0.322754	0.418172	0.471153	0.515216	0.498032	0.442528	0.385559	0.382918	0.408917	0.386366	0.343626	0.442638	0.607765	0.592181	0.44422	0.402789
167	-0.374181	-0.402685	-0.207159	-0.0890564	-0.286914	-0.485254	-0.406876	-0.196608	-0.0377022	-0.025029	-0.0974984	-0.113736	-0.0903054	-0.0688623	-0.123066	-0.171903	-0.0591915	0.0481995	-0.0281353	-0.0581304	0.0765862	0.138136	0.102782	0.168163	0.339823	0.408301	0.286436	0.232984	0.326773	0.428049	0.422084	0.305771	0.237621	0.296616	0.427363	0.49687	0.534499	0.512622	0.462226	0.416944	0.408412	0.414054	0.388485	0.352689	0.469805	0.659546	0.668625	0.519968	0.413295
168	-0.529616	-0.527485	-0.317513	-0.173344	-0.357866	-0.564579	-0.49207	-0.271185	-0.102641	-0.0839787	-0.127739	-0.131022	-0.120777	-0.117384	-0.15843	-0.174057	-0.0309168	0.0902231	-0.00720612	-0.0818822	0.0136131	0.0694265	0.0623887	0.148941	0.330157	0.402862	0.256306	0.186628	0.283153	0.39165	0.393427	0.262451	0.175814	0.251872	0.41692	0.505075	0.546304	0.524624	0.481347	0.448548	0.431967	0.412426	0.386225	0.37455	0.500799	0.682258	0.692677	0.541596	0.400692
169	-0.537322	-0.528373	-0.313393	-0.201219	-0.416456	-0.636179	-0.544847	-0.283265	-0.104751	-0.0933869	-0.122505	-0.12184	-0.123776	-0.137783	-0.168005	-0.151646	0.00560502	0.131796	0.0356953	-0.0762018	-0.0314999	0.00168611	0.00416813	0.109072	0.305079	0.383968	0.240157	0.162583	0.235105	0.3296	0.349259	0.233214	0.14299	0.220362	0.396972	0.503654	0.557549	0.545283	0.510858	0.482841	0.452974	0.406861	0.378475	0.395179	0.530021	0.691873	0.682592	0.5152	0.369992
170	-0.460482	-0.467617	-0.229997	-0.163573	-0.438933	-0.67458	-0.550552	-0.23696	-0.0464387	-0.0524456	-0.0883996	-0.0968988	-0.104315	-0.124971	-0.158952	-0.137693	0.0126929	0.144655	0.0849532	-0.0239111	-0.00665561	0.000617244	-0.0179208	0.0854078	0.277273	0.34756	0.22131	0.152594	0.205707	0.280359	0.313822	0.223366	0.137929	0.205985	0.376047	0.49837	0.572991	0.57963	0.551495	0.513319	0.471388	0.411363	0.371847	0.396968	0.552418	0.716074	0.684087	0.49516	0.360125
171	-0.468459	-0.461216	-0.177115	-0.150026	-0.479092	-0.699987	-0.536072	-0.190343	0.0036356	-0.0245332	-0.0727882	-0.109233	-0.12454	-0.131575	-0.147945	-0.114406	0.024864	0.153298	0.13059	0.0556372	0.0667757	0.0465964	-0.00695256	0.0784145	0.24446	0.310639	0.222266	0.171083	0.207743	0.262211	0.300675	0.232801	0.16308	0.221934	0.36784	0.497994	0.60007	0.634438	0.607757	0.545536	0.492637	0.422839	0.364682	0.38748	0.57789	0.752744	0.696591	0.500544	0.385572
172	-0.600603	-0.542236	-0.194349	-0.185459	-0.53561	-0.697399	-0.490224	-0.143573	0.0295894	-0.0274695	-0.0820596	-0.163625	-0.200498	-0.17681	-0.142235	-0.0678723	0.090028	0.222238	0.218206	0.170636	0.166043	0.112321	0.0203382	0.0723892	0.199341	0.279866	0.255492	0.226408	0.239165	0.270154	0.306551	0.262719	0.219539	0.259909	0.35564	0.477675	0.617576	0.697077	0.671076	0.577288	0.510733	0.424858	0.34774	0.379634	0.601073	0.771433	0.707273	0.530828	0.433855
173	-0.735538	-0.646371	-0.237981	-0.2012	-0.529942	-0.63606	-0.415544	-0.0813555	0.0707328	-0.0250548	-0.100547	-0.229749	-0.276508	-0.208787	-0.113052	0.00739276	0.203865	0.351224	0.348814	0.297725	0.260791	0.185674	0.0763625	0.0900094	0.16944	0.268246	0.315763	0.307279	0.289655	0.302232	0.336778	0.309399	0.284727	0.303312	0.340396	0.427112	0.596639	0.731869	0.722997	0.606011	0.522567	0.417658	0.325023	0.383778	0.626664	0.759982	0.683968	0.545649	0.480634
174	-0.758588	-0.673962	-0.234986	-0.156326	-0.443977	-0.530535	-0.344711	-0.0226193	0.146788	0.0301815	-0.0735807	-0.23364	-0.275508	-0.154585	0.00633087	0.145855	0.33438	0.478192	0.470513	0.398962	0.331058	0.2491	0.134689	0.125043	0.172898	0.266446	0.351414	0.357848	0.329815	0.346404	0.38185	0.362007	0.348077	0.364929	0.373102	0.41195	0.570153	0.729671	0.740113	0.615386	0.521594	0.410846	0.309204	0.385618	0.637547	0.721254	0.622595	0.525288	0.505294
175	-0.661607	-0.592129	-0.167044	-0.0912696	-0.345275	-0.415984	-0.279844	0.0189788	0.219751	0.10876	-0.011486	-0.190234	-0.229154	-0.0562822	0.170297	0.305812	0.435779	0.547324	0.532778	0.445139	0.354381	0.263631	0.144295	0.137059	0.178881	0.245369	0.336376	0.356985	0.336577	0.367164	0.405857	0.399387	0.397564	0.424653	0.436658	0.432715	0.537518	0.671722	0.690438	0.585676	0.504726	0.404239	0.299091	0.365106	0.610031	0.668724	0.557373	0.4777	0.497823
176	-0.514168	-0.466076	-0.0961932	-0.0534527	-0.264231	-0.295353	-0.181315	0.0841942	0.289089	0.173653	0.0294001	-0.150972	-0.168889	0.0323709	0.286018	0.412054	0.48732	0.55384	0.524836	0.436016	0.340149	0.248745	0.129915	0.130406	0.178562	0.227389	0.319438	0.352947	0.343932	0.371146	0.397862	0.408634	0.435734	0.480469	0.506341	0.470006	0.510713	0.592608	0.610559	0.549589	0.495166	0.399541	0.284106	0.326342	0.555597	0.616715	0.509961	0.422863	0.460766
177	-0.333103	-0.327255	-0.045265	-0.0251332	-0.185291	-0.177994	-0.0732876	0.161601	0.356334	0.217762	0.038108	-0.125791	-0.110767	0.0946062	0.346202	0.460981	0.504207	0.536369	0.491986	0.412514	0.321725	0.238086	0.130913	0.137764	0.187921	0.22527	0.320609	0.380961	0.385501	0.390632	0.395695	0.415447	0.476507	0.539739	0.574697	0.522055	0.512175	0.53795	0.540431	0.520532	0.491295	0.390713	0.255563	0.282288	0.504499	0.578927	0.485203	0.394348	0.433073
178	-0.143048	-0.211188	-0.0363915	-0.0308048	-0.155471	-0.121753	-0.0266584	0.16887	0.353662	0.211613	0.0174076	-0.12548	-0.0898678	0.110635	0.348958	0.448875	0.48605	0.515449	0.46121	0.390607	0.303498	0.225053	0.137651	0.15796	0.21943	0.243582	0.323151	0.413222	0.442616	0.435893	0.430331	0.457773	0.536107	0.599359	0.628903	0.566522	0.522787	0.508195	0.491602	0.499166	0.495593	0.394031	0.234805	0.251602	0.477528	0.560591	0.472503	0.400808	0.45186
179	-0.0136973	-0.15485	-0.068188	-0.0785375	-0.191218	-0.139863	-0.0453565	0.118306	0.304083	0.185749	-0.00564998	-0.131793	-0.0854663	0.101634	0.3037	0.395302	0.46521	0.522916	0.456642	0.380858	0.297497	0.228451	0.159813	0.187584	0.270069	0.293918	0.352015	0.45428	0.501554	0.494071	0.488891	0.523188	0.592727	0.642611	0.665752	0.598131	0.530982	0.489719	0.45978	0.490148	0.519552	0.425344	0.252006	0.264659	0.486001	0.555566	0.462924	0.420572	0.494165
180	0.0450728	-0.142595	-0.0979087	-0.131019	-0.252338	-0.188933	-0.0836242	0.0743197	0.282642	0.201655	0.0179822	-0.0901969	-0.0282838	0.128192	0.248169	0.312759	0.433776	0.549997	0.480804	0.375435	0.284942	0.233436	0.190124	0.229823	0.331313	0.359272	0.394606	0.484131	0.54562	0.560626	0.562112	0.587001	0.618317	0.651829	0.68541	0.616805	0.521693	0.458337	0.424314	0.480951	0.542805	0.465316	0.305959	0.314014	0.503568	0.552668	0.463641	0.435055	0.516447
181	0.107493	-0.100373	-0.076961	-0.158812	-0.305984	-0.228405	-0.115347	0.0316625	0.258693	0.221079	0.0641794	-0.0026739	0.0849196	0.202901	0.22131	0.224829	0.368779	0.539049	0.474937	0.33342	0.237427	0.215558	0.212458	0.275593	0.383728	0.397871	0.400684	0.468398	0.557149	0.621066	0.633779	0.643081	0.641625	0.667583	0.707043	0.626414	0.509447	0.435295	0.398763	0.470286	0.548304	0.499778	0.381109	0.371826	0.519249	0.565713	0.498812	0.478361	0.542036
182	0.192599	-0.0138775	0.00425327	-0.131282	-0.306633	-0.222508	-0.118487	-0.00725505	0.197165	0.190237	0.0975803	0.11102	0.214928	0.284878	0.220208	0.147439	0.267034	0.462443	0.405137	0.238062	0.150676	0.171813	0.220685	0.302624	0.402141	0.394316	0.36619	0.414329	0.525816	0.627783	0.661258	0.684081	0.684413	0.713782	0.735205	0.632873	0.513777	0.436128	0.386098	0.45701	0.53966	0.526716	0.449256	0.414609	0.530387	0.589766	0.553742	0.545897	0.577375
183	0.237341	0.0468387	0.113866	-0.0133597	-0.205869	-0.155684	-0.0867537	0.0157814	0.197406	0.193822	0.157893	0.232466	0.312633	0.323538	0.206036	0.0764833	0.16447	0.380041	0.343404	0.164768	0.0809807	0.142694	0.245927	0.321289	0.39672	0.390247	0.358758	0.395587	0.501987	0.597793	0.646561	0.698218	0.709269	0.747537	0.748692	0.631735	0.521179	0.443148	0.379725	0.447005	0.526997	0.541648	0.493511	0.436186	0.525935	0.599074	0.593786	0.593763	0.58323
184	0.220988	0.0432297	0.19244	0.117583	-0.104914	-0.129426	-0.0732979	0.0940815	0.302197	0.302172	0.264618	0.322395	0.364845	0.350864	0.211731	0.0544189	0.133959	0.373066	0.369033	0.201323	0.11091	0.186792	0.310978	0.355946	0.419747	0.44797	0.417924	0.433685	0.522302	0.593883	0.645973	0.709385	0.711608	0.750936	0.742063	0.617586	0.514699	0.450483	0.387934	0.447713	0.51783	0.546189	0.517268	0.455759	0.521973	0.584679	0.597592	0.613592	0.579915
185	0.221854	0.0699534	0.266023	0.218065	-0.0259814	-0.107369	-0.0448905	0.205401	0.440229	0.423782	0.346426	0.365113	0.399653	0.411071	0.278747	0.114802	0.195403	0.432806	0.445047	0.304613	0.217496	0.291407	0.400393	0.409703	0.475174	0.54141	0.49675	0.467912	0.536083	0.605565	0.670056	0.735358	0.724503	0.752082	0.722958	0.583112	0.490064	0.464583	0.426673	0.463618	0.503325	0.533134	0.510651	0.454589	0.523155	0.578932	0.594245	0.622285	0.592818
186	0.223967	0.112912	0.315555	0.273286	0.0407869	-0.0662641	-0.000223886	0.305955	0.548934	0.503185	0.399644	0.402641	0.438472	0.483356	0.361857	0.190779	0.267351	0.48816	0.495149	0.378987	0.317535	0.405671	0.493509	0.4574	0.504159	0.590575	0.544311	0.487417	0.543437	0.614191	0.682009	0.748517	0.740145	0.758485	0.707878	0.563175	0.480347	0.47452	0.462318	0.475889	0.478559	0.506101	0.478251	0.413979	0.512492	0.597049	0.613555	0.627793	0.605491
187	0.153989	0.0777547	0.291775	0.265804	0.0593694	-0.0524487	0.0193875	0.35877	0.595222	0.516158	0.40527	0.42484	0.482371	0.553714	0.43231	0.24579	0.309747	0.514652	0.521083	0.423676	0.369237	0.461215	0.546946	0.492314	0.518771	0.59881	0.552887	0.493976	0.559469	0.631798	0.679924	0.735715	0.730001	0.741654	0.685298	0.568378	0.495819	0.47871	0.481247	0.474828	0.448803	0.479887	0.444943	0.355811	0.485016	0.63285	0.673845	0.653049	0.611006
188	0.0324223	-0.0126781	0.226891	0.22848	0.0496976	-0.0543563	0.0241888	0.373871	0.593335	0.481266	0.368267	0.414006	0.520433	0.620224	0.486659	0.279727	0.328098	0.505324	0.507455	0.434287	0.377898	0.45756	0.543265	0.489962	0.507569	0.573941	0.530431	0.486122	0.567316	0.631666	0.659818	0.707498	0.695433	0.693779	0.631852	0.548118	0.48627	0.471059	0.490749	0.473513	0.435071	0.463191	0.417248	0.309444	0.457134	0.667664	0.746211	0.695955	0.628076
189	-0.0881232	-0.111459	0.14944	0.19139	0.0509578	-0.0363392	0.0473333	0.389307	0.576969	0.421313	0.294649	0.368205	0.536714	0.66175	0.516131	0.300768	0.33631	0.471411	0.457698	0.417701	0.377199	0.45027	0.523514	0.456253	0.456365	0.516378	0.491572	0.481657	0.576884	0.615672	0.621725	0.660555	0.640593	0.630931	0.558855	0.485946	0.439216	0.449405	0.485375	0.469078	0.438483	0.459229	0.40125	0.293614	0.4553	0.706437	0.810341	0.745459	0.667499
190	-0.210266	-0.212413	0.0576991	0.134561	0.0297121	-0.0459993	0.0387197	0.371672	0.534719	0.353145	0.200336	0.280689	0.495264	0.640128	0.508526	0.326131	0.36009	0.441956	0.393494	0.375723	0.370308	0.463172	0.53157	0.447486	0.425384	0.484962	0.476582	0.501587	0.598433	0.598064	0.579774	0.59989	0.56569	0.558955	0.493267	0.42325	0.395196	0.43882	0.479399	0.463317	0.454812	0.475632	0.412584	0.31791	0.490666	0.751681	0.854029	0.778825	0.705788
191	-0.307356	-0.298695	-0.0385209	0.0456936	-0.046051	-0.121364	-0.0247143	0.314335	0.473034	0.289563	0.10409	0.162559	0.404968	0.568112	0.461239	0.342709	0.396377	0.441387	0.36548	0.349497	0.35855	0.464534	0.54141	0.467768	0.43486	0.490931	0.475121	0.497743	0.581153	0.557004	0.529957	0.531814	0.477748	0.480319	0.444275	0.392493	0.381264	0.443368	0.477505	0.46818	0.488011	0.49812	0.421071	0.351896	0.552713	0.810538	0.882232	0.780318	0.713429
192	-0.349349	-0.349752	-0.138344	-0.0760719	-0.160799	-0.221696	-0.0945157	0.243155	0.385915	0.198603	0.00106405	0.0552191	0.324217	0.492398	0.392584	0.332083	0.414536	0.433665	0.344613	0.330626	0.340865	0.439766	0.524619	0.480648	0.450016	0.498111	0.460927	0.452876	0.525424	0.507669	0.482736	0.47346	0.411003	0.424095	0.422979	0.396091	0.377611	0.424224	0.456949	0.471413	0.523582	0.509374	0.400359	0.35203	0.584135	0.844397	0.887178	0.75974	0.702621
193	-0.374368	-0.421776	-0.291329	-0.239419	-0.276596	-0.293617	-0.148195	0.154701	0.263489	0.0755155	-0.101941	-0.0236084	0.271099	0.429403	0.306828	0.270467	0.366669	0.360438	0.272601	0.278152	0.303629	0.394942	0.474986	0.449401	0.420095	0.454589	0.41283	0.398332	0.468153	0.457638	0.429524	0.417125	0.369484	0.405843	0.435516	0.426054	0.393088	0.412603	0.440712	0.471845	0.546703	0.511611	0.37013	0.317135	0.558343	0.841287	0.885008	0.753595	0.715267
194	-0.393073	-0.524905	-0.472414	-0.396448	-0.364166	-0.352675	-0.222285	0.0343144	0.127937	-0.0284356	-0.172786	-0.0808886	0.222464	0.367561	0.22184	0.186901	0.273872	0.254274	0.192835	0.224556	0.251303	0.320758	0.398136	0.387944	0.353097	0.382579	0.374435	0.387037	0.440536	0.414591	0.383457	0.373545	0.344162	0.407376	0.461014	0.467998	0.43894	0.437837	0.437037	0.46456	0.55707	0.511551	0.351662	0.282876	0.505419	0.800962	0.85731	0.7399	0.732913
195	-0.336483	-0.554872	-0.551575	-0.436187	-0.346018	-0.343088	-0.27494	-0.0813149	0.00464414	-0.0998743	-0.207005	-0.116874	0.18282	0.325534	0.189175	0.17373	0.250086	0.226004	0.194822	0.218698	0.205217	0.245144	0.351055	0.370144	0.321287	0.345476	0.37281	0.406384	0.426601	0.384545	0.36088	0.357937	0.331094	0.402058	0.47509	0.500066	0.476136	0.454199	0.411808	0.439766	0.563658	0.52616	0.367664	0.295026	0.483837	0.761895	0.829584	0.738414	0.757115
196	-0.124004	-0.374151	-0.389864	-0.28215	-0.192267	-0.21375	-0.208152	-0.0755195	-0.016661	-0.0867622	-0.163088	-0.0889972	0.189536	0.329713	0.225429	0.26718	0.361411	0.333176	0.311213	0.278537	0.189013	0.21009	0.374817	0.417252	0.329575	0.340469	0.394622	0.435657	0.425725	0.377881	0.358418	0.35973	0.331087	0.391812	0.474273	0.50262	0.470621	0.450283	0.396705	0.431341	0.579145	0.555238	0.408518	0.342165	0.497902	0.740385	0.820769	0.767296	0.800163
197	0.161891	-0.0428884	-0.0478005	-0.0188909	-0.0256159	-0.0799259	-0.0700714	0.0503732	0.0664738	0.00802804	-0.0356853	0.0154321	0.249214	0.361929	0.273363	0.371457	0.500659	0.482162	0.456415	0.353975	0.196195	0.229075	0.451706	0.491612	0.367308	0.371208	0.435953	0.466396	0.442074	0.396719	0.367679	0.365454	0.343749	0.393787	0.473058	0.495283	0.460129	0.454039	0.401019	0.428373	0.568582	0.551975	0.428144	0.374226	0.504842	0.712053	0.807694	0.792058	0.824549
198	0.379257	0.252231	0.251841	0.190237	0.0695682	-0.02565	0.0170405	0.151525	0.134953	0.0819399	0.0681491	0.110405	0.314032	0.398101	0.308544	0.429441	0.58321	0.587205	0.565152	0.418483	0.228807	0.280496	0.530263	0.5665	0.435117	0.420054	0.46681	0.480571	0.467491	0.428387	0.375028	0.370722	0.376947	0.428195	0.497081	0.510407	0.472638	0.468254	0.41524	0.43545	0.551463	0.521056	0.406943	0.371771	0.505882	0.698606	0.794328	0.785765	0.803383
199	0.504672	0.420668	0.3982	0.278194	0.089277	-0.046272	0.0219747	0.187069	0.170968	0.125049	0.130235	0.173294	0.35917	0.423751	0.331053	0.444182	0.605521	0.633493	0.631605	0.479745	0.289542	0.337633	0.577011	0.618682	0.50362	0.467652	0.487379	0.486803	0.489149	0.451927	0.377082	0.382236	0.422168	0.471809	0.527882	0.533632	0.493882	0.49344	0.456396	0.473473	0.548807	0.487769	0.367079	0.342867	0.486566	0.685374	0.78087	0.764565	0.766688
200	0.555046	0.471894	0.421727	0.274836	0.0640407	-0.082544	0.01528	0.210089	0.188973	0.130003	0.141901	0.200311	0.391093	0.449615	0.344694	0.432701	0.597197	0.649743	0.674494	0.550449	0.393206	0.43459	0.618034	0.628226	0.52291	0.499339	0.520623	0.512532	0.505732	0.453485	0.372743	0.397747	0.46067	0.498682	0.539615	0.538022	0.502918	0.525925	0.526319	0.540795	0.570004	0.488817	0.363292	0.326788	0.4418	0.637645	0.753629	0.748131	0.742075
201	0.53595	0.444373	0.381207	0.22371	0.0127095	-0.111492	0.018636	0.226657	0.190238	0.104439	0.117029	0.194256	0.399049	0.460461	0.340265	0.403055	0.571153	0.659264	0.721945	0.637991	0.512071	0.539462	0.651648	0.604976	0.493469	0.509657	0.571683	0.567359	0.528711	0.447113	0.370647	0.417217	0.490226	0.525639	0.563185	0.549808	0.51287	0.557527	0.592433	0.603698	0.604107	0.531836	0.419025	0.356984	0.420435	0.597968	0.728897	0.735162	0.721103
202	0.504963	0.426881	0.386228	0.227034	0.00326357	-0.0911335	0.050479	0.230825	0.179518	0.0900079	0.1234	0.218832	0.417758	0.4596	0.317283	0.368712	0.546377	0.664258	0.759376	0.707666	0.587894	0.585519	0.656047	0.591004	0.482379	0.527649	0.627679	0.624375	0.559978	0.459037	0.393889	0.460299	0.532893	0.571071	0.615003	0.587288	0.536538	0.585166	0.639749	0.653009	0.634742	0.571984	0.484636	0.420083	0.450066	0.599454	0.725524	0.723286	0.68957
203	0.480756	0.449838	0.481269	0.327834	0.081473	0.0306014	0.145075	0.247491	0.174635	0.104104	0.192619	0.325586	0.486275	0.459736	0.294453	0.355166	0.535682	0.655537	0.773249	0.753295	0.630754	0.58849	0.643224	0.606882	0.515491	0.553686	0.647269	0.640751	0.584136	0.491356	0.432093	0.497256	0.549057	0.575802	0.634765	0.615179	0.562271	0.610908	0.670178	0.675818	0.632084	0.570843	0.506866	0.466582	0.502097	0.635435	0.75323	0.726627	0.65518
204	0.40036	0.407145	0.520866	0.391686	0.163762	0.196236	0.270936	0.268991	0.153209	0.0830645	0.235679	0.442776	0.560845	0.440932	0.253497	0.311356	0.482002	0.617056	0.770478	0.784071	0.665476	0.591294	0.623745	0.617691	0.555858	0.583781	0.647929	0.631416	0.591443	0.507905	0.44177	0.4899	0.511736	0.518319	0.598246	0.608917	0.57649	0.641996	0.705108	0.689914	0.626388	0.579605	0.534229	0.509778	0.555692	0.690942	0.806363	0.745989	0.617026
205	0.222583	0.212034	0.381822	0.295302	0.113363	0.227505	0.283402	0.20816	0.0672014	-0.00783438	0.184772	0.463646	0.561641	0.382572	0.19186	0.213032	0.345227	0.511944	0.712421	0.761171	0.660381	0.567233	0.562985	0.57729	0.571781	0.629386	0.690844	0.665614	0.61789	0.518979	0.450253	0.4843	0.476708	0.465076	0.554113	0.590629	0.588154	0.673563	0.738867	0.706448	0.633478	0.610646	0.595903	0.581572	0.626397	0.763778	0.851794	0.742411	0.569132
206	0.0314649	-0.0555358	0.136822	0.112808	-0.0245977	0.124329	0.162355	0.0605164	-0.0573491	-0.129417	0.0507282	0.367047	0.480545	0.297266	0.122124	0.0991969	0.185421	0.373226	0.609852	0.703768	0.651501	0.555615	0.494679	0.506663	0.566006	0.681188	0.767972	0.732708	0.650443	0.526398	0.465085	0.492479	0.470097	0.460598	0.540479	0.580111	0.598853	0.687586	0.748234	0.721009	0.656404	0.649418	0.651664	0.643444	0.698285	0.84596	0.895386	0.735931	0.533132
207	-0.094532	-0.247969	-0.0231084	0.00626443	-0.120649	0.0430429	0.0685885	-0.0477094	-0.140874	-0.219148	-0.0752603	0.25735	0.396642	0.226758	0.0659078	0.012853	0.0606719	0.248847	0.50344	0.655377	0.677147	0.594157	0.470171	0.449001	0.537635	0.688885	0.792892	0.744336	0.638522	0.522728	0.475823	0.485593	0.450573	0.462758	0.544861	0.578921	0.593467	0.663339	0.722375	0.727824	0.689681	0.674997	0.658423	0.652399	0.72232	0.874339	0.908463	0.727298	0.501404
208	-0.154567	-0.299894	-0.023817	0.0156046	-0.143611	0.0247862	0.0441177	-0.0839791	-0.15659	-0.239186	-0.116984	0.225215	0.389957	0.237881	0.0838358	0.00109913	0.00777892	0.172087	0.419855	0.618579	0.70313	0.630582	0.455629	0.393138	0.477965	0.638519	0.746007	0.685156	0.584027	0.516259	0.491391	0.47893	0.43081	0.462575	0.555799	0.576726	0.563702	0.605611	0.674207	0.720205	0.713038	0.682812	0.637161	0.630957	0.706335	0.84536	0.877486	0.697701	0.464179
209	-0.131616	-0.22486	0.0796074	0.0905038	-0.124924	0.0147425	0.026503	-0.0902201	-0.12512	-0.187247	-0.0765336	0.253664	0.433533	0.299687	0.151213	0.0579801	0.0509024	0.171942	0.374893	0.576503	0.690407	0.624279	0.42478	0.339669	0.415412	0.574167	0.68837	0.627203	0.531335	0.497636	0.492763	0.479354	0.438204	0.488187	0.591286	0.591619	0.537573	0.546038	0.624149	0.698471	0.710681	0.670231	0.615395	0.619597	0.704692	0.822446	0.841658	0.672454	0.453943
210	-0.0143002	-0.0325431	0.247329	0.183578	-0.0863342	0.00129587	-0.00863069	-0.100712	-0.100637	-0.142674	-0.0291416	0.305398	0.487394	0.35031	0.216177	0.153317	0.16808	0.237047	0.361492	0.521303	0.640737	0.59215	0.401156	0.313037	0.375262	0.527296	0.652663	0.607171	0.513046	0.482979	0.479519	0.468215	0.437688	0.518285	0.652697	0.636503	0.528239	0.495086	0.574221	0.668576	0.699677	0.661297	0.602036	0.609037	0.706351	0.809898	0.815135	0.666107	0.475366
211	0.101571	0.157486	0.411582	0.261433	-0.0624921	-0.0317722	-0.066395	-0.129645	-0.0965365	-0.137008	-0.0300256	0.321299	0.505131	0.354846	0.229464	0.195615	0.247793	0.294049	0.345578	0.454053	0.576031	0.562362	0.400014	0.313679	0.364056	0.516262	0.645079	0.612814	0.529561	0.506627	0.491636	0.453517	0.42227	0.548786	0.731258	0.710597	0.556842	0.485238	0.53903	0.641249	0.706997	0.681726	0.596761	0.57568	0.675795	0.783923	0.79084	0.660708	0.49395
212	0.0945013	0.195005	0.453584	0.245587	-0.131952	-0.154518	-0.178828	-0.182882	-0.100542	-0.146923	-0.0819501	0.252787	0.453689	0.329244	0.204362	0.162129	0.245318	0.294568	0.291219	0.370557	0.509487	0.538515	0.401308	0.303526	0.335324	0.491716	0.627938	0.610742	0.546739	0.546363	0.527893	0.448721	0.407413	0.571028	0.784272	0.766691	0.606348	0.534137	0.549487	0.62639	0.712572	0.701462	0.58544	0.52548	0.624325	0.749467	0.771126	0.659998	0.509994
213	0.0403373	0.136783	0.400901	0.155768	-0.276818	-0.350305	-0.31426	-0.225764	-0.0835191	-0.129582	-0.121555	0.175555	0.409294	0.332388	0.194512	0.129971	0.238111	0.284481	0.226849	0.295852	0.46902	0.536826	0.408716	0.285616	0.289352	0.446959	0.600382	0.605067	0.554274	0.569987	0.55939	0.459958	0.416171	0.587785	0.793957	0.768998	0.616844	0.56663	0.560977	0.600616	0.685581	0.687044	0.56312	0.488943	0.585927	0.708901	0.737636	0.648452	0.523048
214	0.0190115	0.0998694	0.368063	0.0876549	-0.408076	-0.536917	-0.437704	-0.252127	-0.0404752	-0.079803	-0.128877	0.129325	0.403498	0.38379	0.243629	0.161322	0.278866	0.307862	0.200689	0.262205	0.459664	0.544961	0.42324	0.287298	0.26271	0.407541	0.571182	0.592643	0.544505	0.557734	0.556275	0.467449	0.43852	0.603107	0.778049	0.7385	0.595422	0.564489	0.556001	0.567773	0.641111	0.650093	0.535356	0.46487	0.553957	0.648948	0.683395	0.633243	0.548504
215	0.0215727	0.0895565	0.330973	0.00607533	-0.528041	-0.686028	-0.545388	-0.278358	0.000355381	-0.0377771	-0.127612	0.104707	0.400491	0.435963	0.325939	0.239808	0.346376	0.353015	0.217279	0.262511	0.454183	0.539572	0.436037	0.303698	0.251333	0.367928	0.533328	0.566559	0.516735	0.512245	0.514517	0.449046	0.440344	0.607148	0.761401	0.721424	0.596941	0.570229	0.555286	0.560356	0.628179	0.631055	0.510774	0.440371	0.522912	0.583319	0.622656	0.610811	0.563196
216	0.0385115	0.0774005	0.251972	-0.116644	-0.642927	-0.798601	-0.636214	-0.322975	-0.00595063	-0.0340172	-0.138877	0.0719202	0.364476	0.439836	0.383234	0.311666	0.400654	0.395601	0.259344	0.276446	0.436623	0.519356	0.444813	0.320367	0.229538	0.305703	0.485985	0.550519	0.496167	0.460738	0.453168	0.404498	0.418631	0.594093	0.735425	0.702035	0.603847	0.580897	0.557948	0.570052	0.65345	0.660073	0.519676	0.426595	0.496256	0.533093	0.569905	0.582906	0.565126
217	0.0312757	0.0470736	0.184058	-0.197554	-0.706001	-0.848888	-0.665371	-0.356193	-0.0509523	-0.0648227	-0.171996	0.0067193	0.297126	0.4136	0.401656	0.345085	0.429436	0.429715	0.30404	0.280658	0.397058	0.480105	0.450029	0.341666	0.201227	0.234776	0.435957	0.539868	0.490504	0.433692	0.403316	0.352614	0.386244	0.563233	0.68681	0.653672	0.574637	0.56059	0.541849	0.563639	0.666935	0.691531	0.536831	0.407774	0.457194	0.491071	0.532136	0.561235	0.559991
218	-0.0730476	-0.0320288	0.148727	-0.197176	-0.706156	-0.837799	-0.62679	-0.363694	-0.109758	-0.0951184	-0.185247	-0.0573121	0.215978	0.366827	0.372179	0.321905	0.418995	0.435986	0.310817	0.247261	0.324048	0.413709	0.445294	0.373888	0.199074	0.19659	0.391997	0.507072	0.473852	0.428479	0.387515	0.315916	0.345376	0.525354	0.644941	0.609155	0.542507	0.537886	0.527799	0.545443	0.635523	0.665154	0.517905	0.379617	0.425165	0.477338	0.537529	0.576805	0.584383
219	-0.233101	-0.167828	0.073953	-0.197848	-0.691424	-0.809058	-0.580764	-0.354586	-0.143034	-0.101805	-0.16786	-0.085268	0.163654	0.321458	0.294497	0.224821	0.341742	0.3949	0.278378	0.190872	0.237864	0.337008	0.432717	0.406297	0.226888	0.215885	0.393323	0.49402	0.468738	0.434626	0.383479	0.289261	0.312846	0.497485	0.606441	0.570484	0.534852	0.541846	0.523727	0.520871	0.59234	0.625103	0.489571	0.350965	0.403572	0.485625	0.581123	0.633021	0.642397
220	-0.377452	-0.303441	-0.0304018	-0.219923	-0.655289	-0.747937	-0.528944	-0.327973	-0.145106	-0.0882449	-0.117849	-0.0614117	0.144366	0.29478	0.240449	0.1317	0.23328	0.320542	0.248067	0.159287	0.179929	0.288323	0.428547	0.433932	0.26997	0.265434	0.433133	0.518715	0.485912	0.441486	0.380606	0.284223	0.308898	0.474154	0.547977	0.515467	0.5209	0.542275	0.522829	0.500959	0.561204	0.615901	0.505656	0.3698	0.414889	0.502194	0.6313	0.702848	0.69831
221	-0.432864	-0.363266	-0.0917908	-0.217273	-0.586403	-0.663784	-0.478785	-0.304073	-0.148253	-0.0888261	-0.0824526	-0.0273512	0.142235	0.290675	0.231431	0.0910051	0.158167	0.262273	0.244949	0.153015	0.126717	0.228248	0.403635	0.460732	0.343383	0.32499	0.469077	0.547922	0.513566	0.448785	0.38162	0.297895	0.321334	0.44239	0.475398	0.467022	0.510839	0.53425	0.518584	0.489499	0.533361	0.600893	0.527795	0.41407	0.448193	0.520529	0.676004	0.76686	0.736625
222	-0.421155	-0.338082	-0.0627465	-0.146743	-0.486278	-0.578051	-0.436363	-0.294198	-0.169186	-0.110455	-0.066137	0.0127416	0.165315	0.297273	0.227881	0.0904589	0.1618	0.280172	0.288462	0.166669	0.0629316	0.135132	0.343602	0.473182	0.422897	0.393103	0.511803	0.582995	0.54781	0.454199	0.372574	0.307622	0.336163	0.423012	0.433512	0.464564	0.545613	0.550935	0.510762	0.478066	0.515913	0.576665	0.526922	0.444949	0.484094	0.554929	0.724589	0.819385	0.766207
223	-0.367263	-0.219907	0.0962259	0.039604	-0.301695	-0.422857	-0.334307	-0.25215	-0.177648	-0.110287	-0.00666037	0.106449	0.230261	0.319543	0.235051	0.150671	0.272658	0.388361	0.372613	0.214389	0.0591561	0.112353	0.331447	0.498822	0.501352	0.485727	0.579573	0.632399	0.585121	0.446659	0.332346	0.296182	0.365007	0.445994	0.429479	0.471741	0.577961	0.564843	0.488688	0.447014	0.498892	0.559413	0.508551	0.445072	0.514874	0.615003	0.779099	0.843941	0.756381
224	-0.285446	-0.0486728	0.34235	0.317268	-0.0274538	-0.167329	-0.12525	-0.114535	-0.0986608	-0.0217376	0.122609	0.248654	0.341558	0.396626	0.301074	0.267614	0.427066	0.511484	0.442826	0.277216	0.135644	0.185163	0.379665	0.537905	0.569976	0.580585	0.642531	0.666872	0.601774	0.432099	0.296974	0.289065	0.406499	0.487996	0.426891	0.448989	0.5621	0.543825	0.453702	0.410283	0.483588	0.550974	0.487382	0.419348	0.517728	0.661549	0.810109	0.838508	0.730776
225	-0.230277	0.063078	0.502561	0.521657	0.201679	0.0625288	0.0769842	0.0576419	0.0609533	0.144596	0.265621	0.36672	0.453863	0.509651	0.406877	0.364221	0.500971	0.552274	0.456977	0.31575	0.216655	0.25416	0.407166	0.545098	0.590858	0.610324	0.644857	0.642423	0.571993	0.415644	0.299127	0.315353	0.45626	0.537209	0.441172	0.43182	0.524061	0.49993	0.429209	0.414458	0.500022	0.540796	0.453988	0.389914	0.514554	0.691617	0.811596	0.807298	0.71497
226	-0.184276	0.10958	0.511794	0.545016	0.276819	0.169974	0.177293	0.169418	0.193018	0.267779	0.349603	0.439051	0.538655	0.597686	0.496417	0.413358	0.48856	0.524203	0.436641	0.325922	0.263829	0.283805	0.395888	0.515246	0.569197	0.593662	0.617597	0.5969	0.531148	0.415655	0.338783	0.373492	0.506413	0.572997	0.466185	0.44665	0.509023	0.463122	0.417385	0.445364	0.536355	0.538905	0.43683	0.38516	0.525037	0.71376	0.796679	0.75982	0.697906
227	-0.134665	0.127575	0.447601	0.456401	0.228605	0.164488	0.186991	0.22155	0.277935	0.329707	0.384504	0.498594	0.615497	0.642021	0.538038	0.431549	0.464692	0.499428	0.420352	0.33293	0.293285	0.297207	0.383433	0.497508	0.560853	0.580639	0.586995	0.565979	0.52532	0.444265	0.387314	0.43292	0.549932	0.589966	0.490134	0.493913	0.535376	0.45685	0.416275	0.472437	0.564754	0.553244	0.459146	0.410486	0.543661	0.726281	0.774334	0.71831	0.690076
228	-0.119307	0.137137	0.398036	0.36363	0.149875	0.124451	0.166489	0.221529	0.292146	0.334455	0.382698	0.533149	0.676686	0.662396	0.549615	0.456568	0.501309	0.539205	0.437301	0.338543	0.296247	0.294626	0.376289	0.497324	0.564008	0.553528	0.525732	0.516528	0.516964	0.467648	0.426042	0.487194	0.588781	0.596408	0.509394	0.554781	0.583754	0.469426	0.422262	0.493964	0.573961	0.55816	0.491858	0.454719	0.579695	0.743908	0.748261	0.684133	0.70065
229	-0.172388	0.109605	0.355477	0.284636	0.0650119	0.069604	0.125049	0.167305	0.232427	0.288143	0.343675	0.514871	0.694677	0.666649	0.55433	0.51021	0.595482	0.611769	0.45328	0.318931	0.269056	0.267348	0.348478	0.481251	0.554337	0.512967	0.447147	0.44665	0.486447	0.470619	0.453027	0.529842	0.610815	0.582215	0.500901	0.584723	0.602592	0.449557	0.410549	0.520679	0.588314	0.560291	0.527507	0.515122	0.633049	0.782328	0.750018	0.675275	0.728325
230	-0.262342	0.0507032	0.283736	0.184988	-0.0492092	-0.022457	0.0528343	0.0838122	0.142435	0.224094	0.291259	0.450107	0.642849	0.620804	0.541647	0.571489	0.673954	0.625979	0.409067	0.268873	0.247579	0.258056	0.333073	0.463699	0.528895	0.466694	0.368245	0.376458	0.466289	0.499664	0.500184	0.565499	0.618864	0.570676	0.491851	0.577366	0.567036	0.379278	0.363268	0.524236	0.597985	0.573535	0.581541	0.596324	0.688084	0.820357	0.771455	0.686008	0.752803
231	-0.396472	-0.0590485	0.148428	0.0309966	-0.198669	-0.147581	-0.0422408	0.000820269	0.0590298	0.149572	0.215005	0.348862	0.546216	0.545487	0.516524	0.607253	0.699893	0.590826	0.344532	0.216176	0.230616	0.260205	0.329132	0.439638	0.468434	0.388525	0.277345	0.310999	0.463527	0.553214	0.561772	0.593167	0.612513	0.563619	0.506662	0.575803	0.528715	0.318629	0.314284	0.500385	0.591272	0.595227	0.649284	0.691186	0.752021	0.854544	0.792133	0.703111	0.773971
232	-0.597858	-0.239464	-0.0516383	-0.17583	-0.391515	-0.326145	-0.173919	-0.0760565	0.00592394	0.0797593	0.113222	0.219636	0.420799	0.446889	0.460341	0.576433	0.656541	0.536421	0.308355	0.183508	0.20086	0.24816	0.32036	0.394545	0.374468	0.299299	0.211858	0.282474	0.481288	0.601844	0.608234	0.603912	0.599533	0.565056	0.547613	0.602579	0.525193	0.321362	0.33026	0.520963	0.607033	0.606905	0.680326	0.75319	0.811238	0.883918	0.811247	0.727146	0.806496
233	-0.824951	-0.458539	-0.288562	-0.432351	-0.659653	-0.600513	-0.390943	-0.206218	-0.0722346	-0.0101828	-0.00827106	0.085089	0.28608	0.314864	0.341293	0.45197	0.53193	0.447221	0.274807	0.150968	0.138468	0.200289	0.302333	0.353216	0.304964	0.249572	0.196869	0.296969	0.511719	0.627798	0.618201	0.594827	0.594295	0.582522	0.60406	0.657311	0.555558	0.363183	0.385837	0.577771	0.643802	0.61027	0.671772	0.76877	0.852222	0.913831	0.853183	0.78118	0.855009
234	-1.01038	-0.676655	-0.551823	-0.740752	-0.989244	-0.931458	-0.65801	-0.393795	-0.219613	-0.14831	-0.142621	-0.0362023	0.167593	0.176935	0.197765	0.3103	0.407355	0.372262	0.24567	0.12291	0.0838791	0.161239	0.296189	0.343376	0.28797	0.234093	0.19526	0.313076	0.522548	0.616348	0.600285	0.593382	0.612567	0.607344	0.649514	0.718243	0.608898	0.413751	0.426501	0.613578	0.682393	0.635082	0.665506	0.759688	0.869017	0.931395	0.896154	0.839908	0.896193
235	-1.16085	-0.874689	-0.76423	-0.950174	-1.20697	-1.15168	-0.834584	-0.538795	-0.356978	-0.260889	-0.232924	-0.124617	0.0780481	0.0865318	0.109437	0.226271	0.345577	0.340373	0.222746	0.101017	0.0531192	0.141283	0.285591	0.337527	0.294192	0.232772	0.18566	0.305154	0.517344	0.618931	0.623384	0.639601	0.653743	0.620955	0.6509	0.738134	0.650398	0.458581	0.447389	0.621803	0.712299	0.672191	0.679511	0.767796	0.884541	0.931839	0.905054	0.85753	0.901773
236	-1.27226	-1.0085	-0.858699	-0.976515	-1.21951	-1.16611	-0.846009	-0.576934	-0.431194	-0.334527	-0.288472	-0.181573	0.0162274	0.0557959	0.0965241	0.200057	0.32332	0.33289	0.226344	0.110965	0.0560946	0.140891	0.263873	0.313359	0.293802	0.234306	0.18072	0.293131	0.512084	0.633755	0.657643	0.667275	0.654042	0.597483	0.605457	0.697905	0.6422	0.474431	0.451941	0.604779	0.71134	0.68931	0.688983	0.781261	0.896974	0.932171	0.924511	0.886562	0.899745
237	-1.28488	-1.00842	-0.817106	-0.877087	-1.12106	-1.08751	-0.798465	-0.548683	-0.423533	-0.345446	-0.295112	-0.17913	0.0328812	0.127934	0.156618	0.20175	0.296468	0.312428	0.247847	0.153716	0.0879087	0.159766	0.261452	0.312265	0.313175	0.260313	0.203877	0.301881	0.509716	0.623303	0.635386	0.612614	0.578909	0.540521	0.554806	0.644919	0.611724	0.483086	0.468313	0.588756	0.693436	0.693179	0.687686	0.787572	0.911688	0.943522	0.970954	0.949274	0.903696
238	-1.18374	-0.86896	-0.689346	-0.75393	-1.00032	-0.977046	-0.732108	-0.499098	-0.368305	-0.295746	-0.255463	-0.138879	0.111833	0.269444	0.244633	0.195628	0.249796	0.282623	0.286009	0.230368	0.156375	0.200093	0.278918	0.333293	0.343818	0.301366	0.251755	0.334292	0.522418	0.607398	0.583226	0.527042	0.48996	0.493187	0.531386	0.611725	0.58545	0.500275	0.512091	0.605156	0.687122	0.688791	0.665861	0.763197	0.903437	0.937492	0.990655	0.972992	0.876599
239	-1.05629	-0.7206	-0.568389	-0.662852	-0.911054	-0.883553	-0.664117	-0.446856	-0.305959	-0.217409	-0.177842	-0.0764001	0.191992	0.37459	0.292198	0.170716	0.206506	0.27433	0.339203	0.322264	0.243595	0.240393	0.281753	0.339029	0.370622	0.349081	0.313636	0.376609	0.534698	0.585962	0.533086	0.471366	0.445088	0.474984	0.515271	0.571103	0.552059	0.516484	0.558243	0.630353	0.682575	0.669576	0.62801	0.716537	0.879164	0.923041	0.970838	0.941431	0.836001
240	-0.967268	-0.623853	-0.474066	-0.598098	-0.856362	-0.819452	-0.607073	-0.398475	-0.260267	-0.157808	-0.0998582	-0.00326553	0.250957	0.408846	0.281286	0.137508	0.190987	0.293228	0.389892	0.401869	0.32301	0.269806	0.261503	0.313116	0.379617	0.383611	0.36613	0.422187	0.552022	0.567837	0.504558	0.463586	0.454806	0.482868	0.495537	0.512376	0.49184	0.489698	0.553478	0.634441	0.681045	0.642356	0.583074	0.666853	0.851529	0.911146	0.936906	0.89171	0.807804
241	-0.924769	-0.571394	-0.406585	-0.532954	-0.771105	-0.727421	-0.546101	-0.367477	-0.253549	-0.159508	-0.0697702	0.0558056	0.296704	0.405863	0.234457	0.0897431	0.174331	0.299204	0.40696	0.436391	0.359131	0.266844	0.23398	0.29876	0.392421	0.393473	0.389385	0.461775	0.572757	0.551969	0.48525	0.47265	0.481096	0.496487	0.47973	0.463413	0.437546	0.443592	0.516869	0.627499	0.681032	0.609331	0.53183	0.614097	0.811879	0.884344	0.890715	0.838843	0.783257
242	-0.919789	-0.556495	-0.353216	-0.425869	-0.593914	-0.547661	-0.436621	-0.33764	-0.276228	-0.20737	-0.0803038	0.100105	0.335594	0.3937	0.179694	0.0346056	0.13865	0.269593	0.379742	0.424566	0.359745	0.245717	0.214303	0.319865	0.432901	0.397397	0.39146	0.487885	0.591532	0.541178	0.468873	0.481184	0.506183	0.508173	0.464884	0.431057	0.424281	0.448663	0.523938	0.643898	0.686684	0.580511	0.479204	0.556164	0.763994	0.844285	0.838302	0.792076	0.755784
243	-0.935135	-0.544402	-0.281405	-0.287849	-0.380072	-0.34358	-0.308782	-0.28243	-0.260688	-0.232706	-0.0875236	0.147461	0.363349	0.372354	0.140329	0.0141547	0.122007	0.236649	0.346507	0.413947	0.369801	0.244143	0.219724	0.363898	0.481571	0.403163	0.382759	0.48713	0.598665	0.548394	0.465459	0.474917	0.501676	0.497621	0.443897	0.417647	0.454108	0.510719	0.577616	0.669365	0.680682	0.551767	0.439765	0.516174	0.734752	0.813281	0.796099	0.76601	0.736256
244	-0.916883	-0.47568	-0.165714	-0.160185	-0.216181	-0.186252	-0.188958	-0.170206	-0.130979	-0.157437	-0.0456837	0.211124	0.38817	0.353053	0.132095	0.0491899	0.158441	0.247852	0.354575	0.44149	0.41895	0.293875	0.266825	0.407901	0.499913	0.391195	0.371873	0.487659	0.611863	0.582387	0.487349	0.454116	0.464412	0.47332	0.427039	0.414115	0.489193	0.577604	0.63408	0.686566	0.663341	0.521247	0.407745	0.483867	0.712459	0.783949	0.753651	0.743289	0.726005
245	-0.81544	-0.349249	-0.0229157	-0.0421826	-0.0869917	-0.0418899	-0.0361938	0.0116758	0.0930551	0.00252766	0.0356591	0.26737	0.404584	0.353367	0.164154	0.121119	0.236443	0.325553	0.434801	0.508046	0.479625	0.357043	0.327116	0.442159	0.507162	0.382637	0.37185	0.498931	0.61978	0.619458	0.539044	0.473063	0.464697	0.487877	0.444312	0.436589	0.5351	0.638076	0.681377	0.709245	0.664914	0.511203	0.393864	0.46	0.687792	0.758293	0.722181	0.726769	0.742437
246	-0.701811	-0.259048	0.0929834	0.0442308	-0.00661071	0.0747518	0.112747	0.166229	0.255321	0.12122	0.0937901	0.290112	0.396194	0.349862	0.211081	0.191863	0.318319	0.432745	0.528832	0.55669	0.511558	0.396173	0.365396	0.444381	0.488882	0.361912	0.359513	0.488104	0.593036	0.630676	0.606076	0.550751	0.521772	0.52916	0.47219	0.473829	0.604502	0.716216	0.738006	0.751915	0.696139	0.527257	0.39848	0.438403	0.647296	0.722557	0.689087	0.698325	0.753959
247	-0.642778	-0.249323	0.164709	0.104104	0.0164578	0.110343	0.179431	0.233537	0.32016	0.176941	0.128831	0.300022	0.376331	0.335519	0.252361	0.242069	0.368463	0.499182	0.569092	0.55081	0.492304	0.401005	0.395001	0.459343	0.489696	0.358999	0.343446	0.454869	0.549298	0.634275	0.671438	0.643594	0.596601	0.567656	0.494193	0.513487	0.688897	0.820804	0.819768	0.807771	0.737428	0.562779	0.428153	0.430067	0.602298	0.674535	0.642441	0.651601	0.737304
248	-0.582318	-0.234752	0.211803	0.143711	0.015702	0.0951963	0.173953	0.231041	0.334978	0.209492	0.15413	0.30399	0.358627	0.328355	0.281037	0.26779	0.384202	0.497031	0.532658	0.490501	0.432549	0.387876	0.430903	0.513233	0.537796	0.387159	0.33738	0.427373	0.514882	0.636042	0.718711	0.707853	0.647101	0.590955	0.516523	0.55976	0.76573	0.910309	0.892106	0.848303	0.766291	0.608652	0.477105	0.438926	0.579199	0.654906	0.628096	0.623535	0.703218
249	-0.426879	-0.150146	0.244564	0.156275	0.0233382	0.105189	0.190099	0.23901	0.361535	0.262827	0.202005	0.332366	0.379421	0.358786	0.317137	0.289831	0.387267	0.462372	0.45819	0.398328	0.361662	0.38121	0.468642	0.566826	0.584028	0.414428	0.338815	0.417057	0.501529	0.634641	0.729434	0.724695	0.6653	0.604732	0.537514	0.60285	0.820378	0.963713	0.936285	0.867938	0.772265	0.632643	0.505526	0.438298	0.567784	0.670255	0.655624	0.619611	0.663378
250	-0.218682	-0.0148326	0.278182	0.152109	0.0406789	0.146991	0.248453	0.304905	0.45315	0.375302	0.294605	0.398009	0.451323	0.430756	0.363953	0.320654	0.402956	0.456257	0.433938	0.362065	0.337392	0.392671	0.490266	0.582444	0.600618	0.44726	0.366752	0.437309	0.526615	0.659002	0.737898	0.72593	0.661976	0.595146	0.534021	0.620602	0.836216	0.969606	0.941135	0.858631	0.746049	0.614472	0.506316	0.442711	0.576176	0.706742	0.705219	0.643322	0.656917
251	-0.0297642	0.120905	0.306556	0.118785	0.0324994	0.181651	0.308802	0.403124	0.581054	0.499513	0.386809	0.461645	0.533642	0.510684	0.402903	0.340052	0.422263	0.479189	0.466868	0.394189	0.343227	0.373913	0.465678	0.559245	0.593781	0.475483	0.404049	0.476086	0.5612	0.667166	0.725261	0.709688	0.627304	0.560921	0.529556	0.634928	0.820932	0.923792	0.893852	0.810631	0.693865	0.573783	0.496978	0.457715	0.589625	0.731931	0.746805	0.687767	0.694969
252	0.129735	0.226233	0.31632	0.0638705	-0.0179944	0.173616	0.338924	0.476081	0.653864	0.543671	0.417782	0.480734	0.575657	0.558472	0.421979	0.335552	0.427563	0.504051	0.512219	0.43439	0.325635	0.304712	0.40672	0.519657	0.577227	0.499227	0.455241	0.521539	0.572937	0.635841	0.67718	0.659904	0.562201	0.514702	0.534691	0.646621	0.78168	0.847874	0.824083	0.762147	0.661929	0.549697	0.48464	0.465922	0.597239	0.740709	0.777161	0.741766	0.744503
253	0.200881	0.239455	0.25895	-0.0275183	-0.11197	0.114311	0.333868	0.487212	0.615904	0.488413	0.382726	0.446439	0.556656	0.55115	0.404881	0.296522	0.398537	0.499186	0.521754	0.436551	0.287159	0.232555	0.343154	0.469375	0.550462	0.511451	0.485223	0.522479	0.540674	0.582507	0.618608	0.604831	0.505568	0.473077	0.535614	0.658238	0.763971	0.816472	0.802706	0.76143	0.684933	0.582601	0.50569	0.487343	0.6153	0.751551	0.806372	0.788351	0.773512
254	0.116955	0.111909	0.107259	-0.175003	-0.255459	-0.00843785	0.26106	0.424856	0.486795	0.370452	0.306167	0.389873	0.519309	0.515509	0.360919	0.241105	0.344088	0.450193	0.478423	0.405199	0.252502	0.186398	0.292478	0.42134	0.520913	0.513704	0.490159	0.503835	0.500369	0.521805	0.54872	0.551091	0.472402	0.453442	0.535643	0.676394	0.784029	0.842682	0.832554	0.796785	0.741605	0.656617	0.564962	0.534522	0.649853	0.771413	0.836417	0.824221	0.786563
255	-0.0829116	-0.110318	-0.0963607	-0.339665	-0.416871	-0.17324	0.150528	0.362748	0.378872	0.260246	0.215003	0.327354	0.489695	0.483315	0.309972	0.177454	0.271935	0.383083	0.430192	0.388494	0.259708	0.196862	0.289668	0.418435	0.53867	0.556391	0.524588	0.524184	0.48994	0.465328	0.476808	0.502149	0.451148	0.455203	0.552318	0.707971	0.808614	0.854491	0.850341	0.831432	0.792251	0.717589	0.622526	0.587493	0.698287	0.80959	0.864204	0.859002	0.818317
256	-0.274451	-0.309613	-0.2794	-0.4912	-0.571889	-0.321784	0.0734998	0.356979	0.359243	0.215509	0.148065	0.268789	0.458897	0.458801	0.271636	0.126451	0.213686	0.346707	0.418895	0.404294	0.314156	0.267787	0.340141	0.452086	0.589333	0.629669	0.586526	0.570077	0.509604	0.448648	0.440125	0.460036	0.421618	0.470271	0.603824	0.760571	0.815456	0.817918	0.827112	0.849746	0.825689	0.754068	0.666183	0.641086	0.752958	0.849475	0.87528	0.876102	0.84958
257	-0.316191	-0.349834	-0.352978	-0.587818	-0.662804	-0.37609	0.0659589	0.379387	0.373069	0.200925	0.0943692	0.219786	0.444408	0.463294	0.264649	0.100342	0.179169	0.344825	0.436851	0.435503	0.380347	0.356674	0.418524	0.502056	0.635099	0.694634	0.657157	0.638424	0.573484	0.495966	0.455747	0.438767	0.393205	0.484275	0.660547	0.806819	0.814199	0.781458	0.800545	0.871846	0.871657	0.793066	0.698969	0.685874	0.797053	0.872639	0.869571	0.866775	0.852932
258	-0.296929	-0.300083	-0.359584	-0.651843	-0.684373	-0.330834	0.113482	0.406822	0.380093	0.16963	0.0140447	0.148458	0.406457	0.448391	0.254712	0.0896566	0.16823	0.357064	0.462041	0.467126	0.425092	0.419473	0.495584	0.565106	0.673984	0.733871	0.720711	0.733884	0.685855	0.5878	0.498642	0.432411	0.365971	0.468495	0.676507	0.824374	0.810624	0.761849	0.788739	0.897614	0.929879	0.853951	0.740226	0.714602	0.819367	0.879866	0.86805	0.860487	0.848706
259	-0.353344	-0.304446	-0.3482	-0.658904	-0.650378	-0.245089	0.176047	0.433508	0.384267	0.148799	-0.0295505	0.10154	0.344531	0.389121	0.215514	0.0654513	0.159411	0.363609	0.472645	0.475537	0.437423	0.455842	0.559716	0.625487	0.69934	0.735752	0.757137	0.804028	0.75264	0.631345	0.515102	0.414685	0.332797	0.437338	0.6716	0.830232	0.81014	0.749269	0.777883	0.897767	0.954875	0.904222	0.77803	0.710745	0.795236	0.854033	0.867489	0.872621	0.861533
260	-0.434757	-0.332914	-0.311916	-0.593026	-0.562855	-0.168796	0.196853	0.420103	0.380448	0.172099	0.00849753	0.109521	0.30409	0.345733	0.193067	0.0602511	0.164798	0.35998	0.46251	0.465976	0.438479	0.477225	0.586213	0.646802	0.705252	0.710348	0.749083	0.813183	0.749667	0.618167	0.494663	0.381897	0.3158	0.434701	0.672526	0.818208	0.789634	0.720971	0.752938	0.868577	0.936578	0.914398	0.795243	0.702618	0.759836	0.817129	0.862368	0.870759	0.85302
261	-0.443371	-0.302077	-0.238865	-0.487765	-0.466133	-0.131956	0.168059	0.383898	0.396696	0.229515	0.0581311	0.11086	0.283559	0.348879	0.211173	0.0955184	0.194839	0.346333	0.427304	0.444465	0.44145	0.501732	0.597146	0.644566	0.709536	0.704649	0.744849	0.818064	0.753202	0.615573	0.483353	0.368334	0.327961	0.456386	0.662688	0.77074	0.742147	0.686547	0.732496	0.85103	0.920477	0.897781	0.781947	0.697492	0.744972	0.803659	0.855472	0.83682	0.813069
262	-0.331348	-0.179726	-0.104069	-0.330571	-0.34028	-0.0743051	0.165167	0.379478	0.446912	0.318773	0.114736	0.118528	0.293144	0.37897	0.23555	0.134032	0.228869	0.33268	0.387708	0.422137	0.442174	0.511278	0.592176	0.642795	0.726154	0.725156	0.758067	0.841581	0.797437	0.653497	0.502207	0.384151	0.364702	0.495375	0.651971	0.70585	0.675066	0.646563	0.720602	0.850084	0.900273	0.838405	0.704949	0.638501	0.706358	0.787732	0.841249	0.799686	0.780638
263	-0.155044	-0.0095594	0.0601746	-0.147703	-0.184866	0.0253196	0.223247	0.425106	0.509473	0.404868	0.179709	0.152868	0.32807	0.417128	0.259441	0.163224	0.255323	0.33955	0.38556	0.422926	0.447068	0.50909	0.579807	0.638794	0.718628	0.725709	0.77887	0.88888	0.879892	0.730012	0.538889	0.397101	0.403463	0.552006	0.67167	0.664888	0.614026	0.605434	0.707499	0.84741	0.864725	0.752982	0.599658	0.539239	0.64144	0.767134	0.830867	0.781831	0.768798
264	-0.00468129	0.153469	0.217976	0.0143848	-0.0402933	0.134771	0.301908	0.479544	0.550337	0.453148	0.236452	0.20137	0.365279	0.437965	0.277527	0.193362	0.280702	0.369755	0.434771	0.471385	0.487703	0.537617	0.597028	0.649108	0.692753	0.694385	0.779039	0.919263	0.955294	0.816747	0.575617	0.393443	0.433181	0.621813	0.728729	0.668769	0.58754	0.588058	0.704175	0.841387	0.826635	0.680918	0.518714	0.453488	0.580375	0.74959	0.842161	0.805811	0.791549
265	0.111742	0.30218	0.359146	0.134888	0.0567436	0.216707	0.374912	0.532974	0.567312	0.45673	0.257366	0.237126	0.402618	0.447999	0.281154	0.217885	0.316464	0.420463	0.508761	0.549659	0.554485	0.588752	0.63603	0.676206	0.682915	0.659062	0.746192	0.897675	0.972292	0.854281	0.585383	0.391073	0.456569	0.6637	0.758792	0.668716	0.573803	0.584027	0.693892	0.807114	0.779278	0.634595	0.473029	0.406381	0.555538	0.754019	0.871723	0.849318	0.825069
266	0.164417	0.387368	0.430697	0.187481	0.0897549	0.243342	0.4187	0.575503	0.560706	0.40479	0.216916	0.240634	0.441678	0.46973	0.284092	0.232156	0.3416	0.442283	0.541213	0.594603	0.594146	0.611407	0.642627	0.67168	0.670232	0.628677	0.69101	0.833177	0.93881	0.851487	0.583013	0.393628	0.465195	0.660608	0.737395	0.64361	0.547667	0.551078	0.644343	0.736926	0.716422	0.599529	0.449908	0.39359	0.563777	0.773484	0.896494	0.878738	0.833371
267	0.137972	0.368086	0.397001	0.168149	0.0650024	0.209726	0.407308	0.578632	0.550996	0.364817	0.194047	0.257453	0.482294	0.504298	0.318499	0.278039	0.369155	0.422631	0.496824	0.552535	0.57255	0.59862	0.598857	0.596769	0.614712	0.60299	0.653409	0.772309	0.8893	0.835721	0.588245	0.403017	0.463445	0.642189	0.709323	0.623732	0.52529	0.507612	0.585854	0.673329	0.66441	0.565652	0.426088	0.384032	0.559312	0.765419	0.882507	0.873743	0.82014
268	0.0392745	0.246782	0.280945	0.0991679	-0.00437435	0.132612	0.333331	0.51705	0.535512	0.36184	0.201214	0.268324	0.479234	0.497296	0.353597	0.358507	0.42871	0.41594	0.434231	0.471277	0.528002	0.586756	0.548327	0.49789	0.543362	0.591852	0.643175	0.735023	0.845388	0.816132	0.609685	0.441894	0.47597	0.635337	0.694026	0.609994	0.508235	0.483527	0.564251	0.661434	0.653477	0.538087	0.392149	0.367923	0.547249	0.74858	0.863319	0.87904	0.841959
269	-0.116241	0.0659864	0.133994	-0.0104693	-0.129713	0.0113872	0.20851	0.403341	0.4792	0.333751	0.18322	0.245795	0.429861	0.433381	0.347341	0.423338	0.500231	0.431048	0.375003	0.377667	0.460424	0.551359	0.503239	0.432007	0.4995	0.593011	0.636901	0.705501	0.80906	0.801386	0.643475	0.506392	0.525265	0.678165	0.724244	0.621851	0.511112	0.490497	0.576528	0.681717	0.676149	0.54996	0.402099	0.393272	0.583259	0.784256	0.895525	0.925386	0.914719
270	-0.292547	-0.120259	-0.0115443	-0.1488	-0.29204	-0.147235	0.0551655	0.278534	0.398809	0.281501	0.166046	0.244514	0.394706	0.369461	0.328786	0.464067	0.565118	0.465813	0.34626	0.310044	0.393933	0.496543	0.462947	0.416459	0.506299	0.608487	0.637559	0.692532	0.788211	0.799622	0.676714	0.56585	0.587637	0.746736	0.78538	0.662075	0.541622	0.52549	0.598642	0.687737	0.687046	0.580744	0.445629	0.450723	0.657506	0.85666	0.949343	0.978917	0.998517
271	-0.485774	-0.309583	-0.158699	-0.288891	-0.439862	-0.2984	-0.0878095	0.175673	0.342003	0.24477	0.178732	0.295519	0.422005	0.373622	0.362179	0.514513	0.614505	0.493001	0.33248	0.264785	0.348334	0.463276	0.457043	0.449895	0.543252	0.61939	0.643829	0.688259	0.753755	0.779928	0.693739	0.603696	0.627326	0.785501	0.817895	0.691107	0.584017	0.583779	0.63198	0.687214	0.692334	0.613536	0.48635	0.499829	0.714308	0.906403	0.977382	1.00446	1.05199
272	-0.706286	-0.516454	-0.307778	-0.410717	-0.55831	-0.429209	-0.207672	0.0954978	0.297204	0.209276	0.181911	0.32764	0.450262	0.423528	0.456942	0.590172	0.634481	0.477179	0.2985	0.227597	0.329398	0.463656	0.479793	0.490258	0.572352	0.623803	0.649733	0.669342	0.686907	0.723978	0.679008	0.609489	0.632149	0.772037	0.792983	0.686731	0.624215	0.655453	0.68256	0.703099	0.706823	0.650067	0.527975	0.536539	0.745094	0.932029	0.991214	1.01201	1.06993
273	-0.902877	-0.706623	-0.448038	-0.499162	-0.626335	-0.509242	-0.279051	0.0342938	0.226293	0.140334	0.147103	0.309045	0.435178	0.440551	0.518504	0.643282	0.630735	0.42923	0.240807	0.188829	0.303048	0.439221	0.460696	0.480844	0.577315	0.62869	0.637837	0.631012	0.61828	0.655458	0.637366	0.592127	0.616572	0.722947	0.726023	0.647814	0.629833	0.686677	0.709837	0.719545	0.720763	0.681223	0.57097	0.568489	0.763533	0.939844	0.995555	1.00724	1.05094
274	-0.963389	-0.822875	-0.578429	-0.550695	-0.610877	-0.48744	-0.269536	0.0112754	0.150787	0.057173	0.0955969	0.265237	0.38047	0.405639	0.531094	0.688692	0.656688	0.400372	0.18417	0.14176	0.248099	0.371541	0.393857	0.428529	0.560645	0.641372	0.653795	0.648298	0.623302	0.643703	0.624032	0.588085	0.590452	0.653142	0.650347	0.596994	0.614982	0.698942	0.74401	0.762724	0.745506	0.695854	0.593225	0.580323	0.755667	0.916625	0.980245	1.00021	1.02609
275	-0.908865	-0.832905	-0.614371	-0.518206	-0.505694	-0.364263	-0.181331	0.0461877	0.112618	-0.0116929	0.0507192	0.235361	0.323448	0.347858	0.511076	0.708163	0.68325	0.397095	0.166269	0.126888	0.204977	0.297649	0.323829	0.379971	0.53836	0.65506	0.697168	0.698349	0.656878	0.664783	0.65454	0.622857	0.585385	0.616087	0.627527	0.590822	0.638956	0.759658	0.82376	0.831973	0.771312	0.68526	0.579686	0.558099	0.72056	0.880947	0.973402	1.02009	1.02712
276	-0.832135	-0.757787	-0.522757	-0.409513	-0.387953	-0.260071	-0.105073	0.102035	0.124247	-0.0325396	0.0342573	0.227035	0.283291	0.294962	0.474044	0.691094	0.681701	0.412787	0.203027	0.177115	0.22387	0.269505	0.297466	0.379831	0.544342	0.663569	0.717747	0.719494	0.664623	0.665564	0.684234	0.668839	0.604413	0.624978	0.646484	0.608696	0.67785	0.835121	0.902951	0.884173	0.780406	0.652827	0.536492	0.51468	0.689825	0.860451	0.975921	1.03543	1.02281
277	-0.737557	-0.631866	-0.390869	-0.328864	-0.361732	-0.260418	-0.083555	0.148768	0.151396	-0.039035	0.0122177	0.214989	0.27663	0.280372	0.446346	0.662069	0.665529	0.414453	0.217845	0.212332	0.269207	0.29657	0.314915	0.405486	0.563276	0.651028	0.69806	0.718625	0.670373	0.646628	0.669254	0.677139	0.622267	0.648761	0.665862	0.606668	0.669067	0.841004	0.922275	0.900965	0.781446	0.63062	0.511096	0.501146	0.692322	0.852653	0.959117	1.01019	0.991317
278	-0.685639	-0.51962	-0.265452	-0.256677	-0.366292	-0.29561	-0.0722339	0.192755	0.172302	-0.0544122	-0.0369986	0.174637	0.275899	0.277797	0.411115	0.612025	0.627985	0.386392	0.189984	0.199965	0.288766	0.338124	0.352379	0.433683	0.575976	0.627459	0.668563	0.716111	0.67807	0.61504	0.610183	0.637576	0.618837	0.650904	0.652704	0.57546	0.630314	0.808494	0.926128	0.932703	0.814795	0.650996	0.527263	0.521438	0.712404	0.845347	0.924848	0.959689	0.948352
279	-0.675966	-0.428283	-0.143729	-0.156277	-0.31142	-0.269126	-0.0331688	0.243222	0.201884	-0.0593689	-0.0941303	0.110097	0.250978	0.249921	0.342743	0.536421	0.57045	0.343803	0.161267	0.19771	0.309599	0.374374	0.385381	0.450392	0.569848	0.59528	0.627795	0.686606	0.662617	0.577915	0.544641	0.585062	0.601943	0.637428	0.628504	0.561047	0.633557	0.809855	0.939851	0.964847	0.853969	0.687424	0.557288	0.532439	0.701373	0.815555	0.889005	0.91345	0.910242
280	-0.612539	-0.286703	-0.00253557	-0.0376883	-0.203452	-0.191715	0.0232191	0.317851	0.28176	-0.0144857	-0.108238	0.0765887	0.238273	0.235031	0.288219	0.473394	0.510759	0.313009	0.181979	0.258802	0.374716	0.421809	0.415386	0.462173	0.560211	0.568152	0.580934	0.633218	0.632329	0.554507	0.519029	0.568812	0.595325	0.633129	0.630834	0.585268	0.675612	0.835118	0.930946	0.93556	0.829537	0.678154	0.557122	0.519337	0.658552	0.750694	0.838544	0.876587	0.881895
281	-0.433645	-0.0514435	0.167884	0.0569997	-0.113771	-0.0993562	0.116832	0.422682	0.379944	0.0458815	-0.0902389	0.0932412	0.27624	0.271645	0.284616	0.429925	0.452904	0.299814	0.238462	0.350427	0.460049	0.482155	0.45137	0.467326	0.539772	0.539046	0.547127	0.613436	0.642834	0.575402	0.547178	0.588816	0.589074	0.632499	0.659054	0.628632	0.716395	0.850959	0.900634	0.87068	0.77137	0.648166	0.552907	0.524702	0.644827	0.711373	0.808802	0.864976	0.876275
282	-0.281861	0.144892	0.302372	0.119383	-0.0435735	-0.00253814	0.22828	0.512104	0.434237	0.077675	-0.0717258	0.12037	0.325127	0.331492	0.314381	0.399798	0.418212	0.322023	0.316821	0.438597	0.53183	0.538168	0.492572	0.475929	0.520254	0.520031	0.548732	0.636507	0.668281	0.600311	0.579385	0.602998	0.578456	0.639578	0.694806	0.660203	0.732943	0.850121	0.882404	0.833195	0.735568	0.630553	0.556477	0.535407	0.653534	0.725328	0.832713	0.895275	0.908575
283	-0.310989	0.173407	0.329464	0.120024	-0.0358337	0.0100465	0.252958	0.516744	0.425841	0.0865143	-0.0523328	0.137998	0.349046	0.373873	0.337723	0.378433	0.414337	0.378879	0.403236	0.50709	0.571888	0.558657	0.516849	0.502668	0.531714	0.528351	0.569869	0.651229	0.653353	0.585415	0.578812	0.594414	0.573441	0.650142	0.700735	0.661108	0.737256	0.836633	0.866603	0.830046	0.746436	0.649471	0.571301	0.524946	0.647641	0.767219	0.886415	0.929082	0.938788
284	-0.502761	0.0471717	0.240449	0.036003	-0.111399	-0.0763263	0.148695	0.382024	0.32922	0.0731669	-0.0281408	0.17198	0.402217	0.434685	0.357947	0.372392	0.441606	0.455208	0.478033	0.538882	0.569183	0.535925	0.507869	0.5294	0.567777	0.549129	0.576665	0.637637	0.608622	0.536829	0.542188	0.577286	0.59634	0.680532	0.702437	0.673009	0.762377	0.820916	0.837405	0.832939	0.787422	0.716857	0.625165	0.526833	0.634364	0.795346	0.912936	0.923749	0.937539
285	-0.653131	-0.0948833	0.116679	-0.0771432	-0.21227	-0.166789	0.0434912	0.243786	0.239046	0.0795811	0.00864986	0.214927	0.474475	0.525718	0.422498	0.411044	0.488718	0.519268	0.516248	0.53322	0.544207	0.50582	0.494911	0.553092	0.612318	0.577328	0.576639	0.618334	0.573035	0.488136	0.490941	0.556162	0.630099	0.726632	0.732195	0.720327	0.812117	0.820611	0.813805	0.830665	0.825801	0.80348	0.708752	0.552164	0.617896	0.791185	0.907738	0.895888	0.914504
286	-0.688863	-0.178273	0.0244565	-0.150352	-0.262222	-0.187329	0.0282685	0.214388	0.237113	0.130405	0.0641398	0.256198	0.517911	0.599573	0.508215	0.4601	0.518388	0.55946	0.544162	0.544197	0.544942	0.488067	0.474204	0.558578	0.644085	0.613298	0.588115	0.605074	0.546992	0.453079	0.460511	0.536293	0.634791	0.750489	0.761188	0.761314	0.85155	0.826832	0.790996	0.809179	0.828964	0.842163	0.753657	0.570247	0.610941	0.784333	0.911347	0.89658	0.902899
287	-0.673679	-0.222457	-0.0692054	-0.235841	-0.303945	-0.185854	0.0571654	0.2546	0.282757	0.188988	0.122183	0.28409	0.52003	0.636734	0.576544	0.503597	0.544195	0.592009	0.586451	0.606032	0.596737	0.486384	0.436728	0.54034	0.6567	0.646589	0.605129	0.595925	0.526644	0.436855	0.465196	0.540412	0.630092	0.758132	0.780007	0.78325	0.860642	0.808935	0.74764	0.767673	0.805555	0.826969	0.743439	0.570835	0.613166	0.786386	0.936947	0.946911	0.92243
288	-0.658176	-0.253095	-0.177468	-0.352369	-0.379129	-0.217337	0.0589964	0.268604	0.284883	0.201792	0.158487	0.301112	0.518851	0.667439	0.629531	0.542297	0.56491	0.607592	0.620153	0.677254	0.66902	0.50768	0.402665	0.504637	0.65278	0.664716	0.615611	0.596509	0.527277	0.442393	0.47949	0.553879	0.630223	0.755584	0.789121	0.795127	0.843206	0.762193	0.710457	0.758215	0.802768	0.808184	0.717866	0.553312	0.592403	0.765254	0.942169	0.988902	0.946662
289	-0.73481	-0.346337	-0.286901	-0.439511	-0.447099	-0.258206	0.0242989	0.205149	0.197405	0.142515	0.153345	0.310752	0.529528	0.690174	0.658479	0.566469	0.575463	0.601967	0.613108	0.691849	0.694545	0.521773	0.375804	0.463796	0.646448	0.677627	0.62774	0.613583	0.550019	0.457882	0.479715	0.558162	0.64648	0.761774	0.796281	0.809335	0.831762	0.724676	0.708522	0.799563	0.830897	0.799937	0.707931	0.559947	0.585111	0.744727	0.933615	1.00997	0.96596
290	-0.914784	-0.520725	-0.394498	-0.483519	-0.482825	-0.280646	-0.0120397	0.118127	0.0850715	0.0526704	0.11157	0.290526	0.509649	0.674835	0.657066	0.568515	0.567027	0.578801	0.578451	0.651651	0.642302	0.467441	0.3163	0.419451	0.639774	0.684339	0.627671	0.610956	0.556015	0.462192	0.45967	0.537515	0.656079	0.770537	0.796671	0.823834	0.845158	0.724258	0.731079	0.84893	0.865729	0.798952	0.709414	0.603567	0.627483	0.750343	0.926535	1.02268	0.978266
291	-1.00226	-0.594497	-0.418285	-0.480906	-0.475572	-0.250899	0.00746543	0.0890308	0.0261869	0.00802181	0.0890743	0.253571	0.456984	0.627418	0.614084	0.529701	0.535917	0.559124	0.562268	0.609688	0.553178	0.34888	0.200032	0.341932	0.598549	0.662132	0.606349	0.589211	0.547042	0.464985	0.453847	0.525509	0.656693	0.777642	0.804849	0.848435	0.874172	0.749505	0.758863	0.88075	0.898552	0.822858	0.730753	0.654969	0.684463	0.766242	0.912013	1.01381	0.976713
292	-0.901091	-0.49711	-0.349095	-0.439302	-0.423342	-0.165349	0.0894773	0.133172	0.0320331	0.0206522	0.111834	0.242276	0.426825	0.592807	0.548728	0.452804	0.48432	0.549582	0.58098	0.607703	0.49959	0.249264	0.0935749	0.267222	0.54241	0.621349	0.573761	0.575189	0.558386	0.49207	0.478746	0.540171	0.662921	0.779577	0.802438	0.835167	0.846247	0.735857	0.753154	0.871958	0.905988	0.853615	0.774071	0.7168	0.730713	0.762712	0.882847	0.988522	0.969323
293	-0.801131	-0.421268	-0.305408	-0.398413	-0.370738	-0.114168	0.136411	0.18169	0.0540408	0.0298989	0.127122	0.225228	0.388105	0.55744	0.500762	0.388522	0.431317	0.526381	0.58334	0.610531	0.491846	0.226785	0.0709143	0.254692	0.528347	0.604052	0.550753	0.576024	0.59184	0.535183	0.523044	0.584313	0.684634	0.774618	0.782391	0.786625	0.774127	0.689011	0.720746	0.845692	0.899861	0.866963	0.811576	0.792808	0.790434	0.767002	0.861908	0.965926	0.961263
294	-0.756298	-0.393853	-0.292376	-0.375625	-0.356419	-0.134467	0.123735	0.212474	0.0778037	0.0147587	0.0990247	0.162831	0.3082	0.500985	0.463678	0.338085	0.372036	0.475681	0.550511	0.583918	0.478571	0.240393	0.109373	0.289367	0.543362	0.596353	0.529382	0.573355	0.619048	0.580626	0.57313	0.635448	0.70814	0.766408	0.76278	0.754226	0.735886	0.671029	0.700195	0.823812	0.881171	0.831978	0.784699	0.82442	0.83923	0.787288	0.862709	0.959332	0.957174
295	-0.698392	-0.324254	-0.228669	-0.31872	-0.32779	-0.145859	0.114839	0.239099	0.111897	0.0115525	0.0629806	0.0895936	0.226822	0.440044	0.428182	0.319446	0.353178	0.449312	0.531675	0.55439	0.451876	0.246653	0.15413	0.330385	0.557099	0.589878	0.525818	0.582359	0.644652	0.622617	0.603153	0.649472	0.703161	0.745117	0.735589	0.737515	0.743017	0.692616	0.702112	0.808074	0.859193	0.7848	0.726513	0.793352	0.835801	0.799873	0.876028	0.969137	0.961213
296	-0.494986	-0.104134	-0.0142948	-0.129568	-0.189029	-0.0460972	0.200963	0.310314	0.164589	0.0357557	0.058367	0.0693505	0.221338	0.453926	0.457022	0.37751	0.41815	0.493425	0.552011	0.539175	0.427162	0.232373	0.166997	0.340311	0.548553	0.584436	0.539846	0.599191	0.667959	0.65474	0.611436	0.629514	0.675209	0.702645	0.673398	0.694695	0.746535	0.720992	0.72406	0.808023	0.842204	0.754785	0.693556	0.757429	0.805433	0.790288	0.873888	0.970832	0.97004
297	-0.159129	0.211061	0.269829	0.126982	0.032217	0.141858	0.355788	0.418082	0.244146	0.111297	0.107398	0.0906331	0.269586	0.544852	0.557604	0.479327	0.515525	0.579465	0.603816	0.555321	0.423694	0.209106	0.148933	0.315812	0.51724	0.587078	0.567552	0.615267	0.690313	0.699725	0.644906	0.623521	0.642499	0.632017	0.568373	0.606163	0.70713	0.728699	0.752875	0.821164	0.819029	0.723047	0.6821	0.755003	0.794923	0.773048	0.851299	0.947464	0.958763
298	0.122148	0.447239	0.438925	0.260321	0.170371	0.276284	0.46414	0.495708	0.317682	0.207474	0.172473	0.100621	0.291125	0.602714	0.607772	0.502855	0.539988	0.626741	0.647748	0.590423	0.434542	0.200138	0.133551	0.277942	0.475431	0.599613	0.601118	0.622979	0.701543	0.754459	0.716514	0.650042	0.606572	0.545503	0.460863	0.505984	0.630128	0.702128	0.760081	0.822894	0.78704	0.685811	0.673899	0.764126	0.794005	0.747923	0.802824	0.876302	0.896093
299	0.196947	0.494217	0.442948	0.248954	0.174742	0.277362	0.460838	0.506594	0.341777	0.257007	0.216795	0.11682	0.30179	0.605127	0.569824	0.436564	0.499342	0.627641	0.665563	0.614298	0.443779	0.217408	0.156783	0.269378	0.461496	0.636599	0.654025	0.643551	0.716199	0.808108	0.797266	0.696326	0.586764	0.491731	0.406557	0.456094	0.583973	0.685735	0.759138	0.810223	0.748501	0.645764	0.665865	0.773562	0.795027	0.723114	0.748354	0.792715	0.822708
300	0.126698	0.387934	0.351681	0.190596	0.133905	0.229226	0.40052	0.480487	0.342222	0.258892	0.230628	0.161682	0.352815	0.617294	0.540883	0.394016	0.467599	0.597863	0.633804	0.596514	0.445218	0.251417	0.211374	0.295259	0.475748	0.686466	0.73248	0.704312	0.763714	0.859687	0.845343	0.726207	0.598659	0.506447	0.428901	0.472786	0.583075	0.68217	0.755923	0.794332	0.715793	0.616223	0.667976	0.787245	0.798344	0.705376	0.716793	0.758677	0.790248
301	0.0361618	0.245987	0.27381	0.159054	0.109122	0.208998	0.357529	0.4625	0.357346	0.251931	0.223992	0.205388	0.400926	0.61659	0.530904	0.396606	0.451837	0.539731	0.566384	0.569269	0.466314	0.300365	0.271674	0.329434	0.490915	0.717348	0.798254	0.773939	0.834247	0.909275	0.858209	0.721338	0.613057	0.549796	0.482228	0.513186	0.596113	0.666501	0.728715	0.76888	0.699588	0.619327	0.696922	0.81443	0.811962	0.694852	0.697066	0.760158	0.787728
302	0.0174248	0.191578	0.281084	0.181794	0.121441	0.2369	0.37224	0.483111	0.408341	0.2952	0.249883	0.246747	0.419596	0.588458	0.512975	0.401791	0.426402	0.474694	0.510114	0.565541	0.503459	0.348264	0.321697	0.363882	0.505207	0.729854	0.836281	0.822491	0.897674	0.954819	0.865091	0.711698	0.624592	0.576054	0.508799	0.536383	0.611711	0.661588	0.71167	0.74845	0.684453	0.620577	0.715119	0.829375	0.829751	0.698615	0.692206	0.773039	0.787864
303	0.0569166	0.222239	0.336157	0.248537	0.194627	0.301886	0.395931	0.483032	0.455495	0.386502	0.337374	0.33858	0.482889	0.596288	0.509212	0.414893	0.416707	0.439152	0.484026	0.577303	0.531023	0.371508	0.343317	0.373359	0.493207	0.710134	0.843123	0.843611	0.933277	0.983166	0.877384	0.723116	0.637789	0.572781	0.503171	0.540699	0.624731	0.670081	0.70498	0.716511	0.641588	0.583954	0.691663	0.814872	0.840117	0.719927	0.716775	0.796677	0.782199
304	0.0844418	0.248254	0.34882	0.263871	0.234255	0.326785	0.367021	0.425185	0.464409	0.489859	0.488186	0.514771	0.641623	0.677317	0.537149	0.444861	0.434642	0.440556	0.481571	0.582486	0.536285	0.375193	0.33533	0.342454	0.451295	0.672971	0.839903	0.85604	0.952116	0.995718	0.89222	0.755678	0.664223	0.576208	0.511402	0.554577	0.643035	0.695426	0.712363	0.691036	0.611049	0.562705	0.677722	0.81148	0.857014	0.758123	0.769183	0.834958	0.7803
305	0.0204753	0.211085	0.27887	0.166562	0.157278	0.23427	0.231362	0.298449	0.434799	0.576717	0.655418	0.700975	0.802013	0.7671	0.572873	0.469275	0.445862	0.452927	0.495802	0.574165	0.506344	0.360391	0.334484	0.344998	0.441921	0.632934	0.808794	0.851899	0.954011	0.986084	0.905717	0.816485	0.736164	0.627155	0.554435	0.5805	0.660571	0.7257	0.726559	0.681265	0.616868	0.587769	0.684558	0.817816	0.892691	0.809278	0.800071	0.832523	0.752658
306	-0.174788	0.0479887	0.100661	-0.0196063	-0.0116301	0.0433339	0.0264071	0.154997	0.389134	0.61668	0.753154	0.804046	0.876827	0.788148	0.561772	0.446652	0.415091	0.453508	0.538883	0.593783	0.486315	0.36205	0.364209	0.392518	0.471318	0.600069	0.753594	0.833252	0.94246	0.956803	0.910304	0.880363	0.816889	0.696297	0.611811	0.621533	0.701444	0.773619	0.737629	0.661042	0.631895	0.639763	0.698883	0.810719	0.922496	0.864147	0.823094	0.817024	0.716254
307	-0.372713	-0.153947	-0.0876648	-0.164595	-0.123638	-0.0733408	-0.0753736	0.103197	0.379663	0.637811	0.779209	0.815451	0.866093	0.741681	0.509406	0.397926	0.377443	0.458263	0.59258	0.628131	0.495542	0.399868	0.41998	0.454334	0.521399	0.605851	0.718318	0.806117	0.916729	0.923143	0.90501	0.914473	0.861992	0.744619	0.656101	0.659901	0.755929	0.830923	0.745336	0.636946	0.651318	0.698972	0.715086	0.775967	0.899519	0.886253	0.849782	0.820244	0.69536
308	-0.448659	-0.256064	-0.178462	-0.214011	-0.136059	-0.0686526	-0.0685445	0.0937308	0.359604	0.625252	0.755111	0.763573	0.815856	0.709232	0.496611	0.377246	0.365913	0.475997	0.627351	0.644993	0.515372	0.443449	0.456601	0.4875	0.561781	0.635672	0.713792	0.778253	0.88509	0.912468	0.923131	0.950121	0.906074	0.792206	0.693775	0.68245	0.781276	0.852579	0.743955	0.639883	0.699171	0.766633	0.740274	0.741994	0.849736	0.872014	0.864606	0.84063	0.704439
309	-0.467145	-0.283242	-0.201707	-0.220991	-0.113816	-0.0153786	-0.0091856	0.0963606	0.318369	0.587046	0.715939	0.682464	0.741744	0.700201	0.5328	0.400807	0.394479	0.511745	0.640705	0.640108	0.543877	0.504048	0.494764	0.506653	0.594228	0.670887	0.711439	0.736766	0.843348	0.906828	0.944283	0.988809	0.965137	0.854072	0.738484	0.690398	0.762448	0.82726	0.733875	0.654893	0.741556	0.814949	0.764395	0.726291	0.815288	0.853372	0.865727	0.850593	0.71296
310	-0.534715	-0.315676	-0.232192	-0.25658	-0.144987	-0.00734066	0.0484438	0.11296	0.279231	0.548009	0.706472	0.650247	0.694327	0.703672	0.585334	0.458954	0.453797	0.55133	0.641598	0.625043	0.57235	0.572066	0.54359	0.542755	0.645778	0.719797	0.704793	0.680752	0.785785	0.891862	0.957946	1.02035	1.00937	0.895686	0.769147	0.688023	0.724033	0.791902	0.732467	0.662394	0.736538	0.804873	0.76039	0.727797	0.814044	0.851866	0.855243	0.825772	0.686365
311	-0.663686	-0.398409	-0.315123	-0.361186	-0.278613	-0.102467	0.0491854	0.127944	0.251077	0.511868	0.709776	0.654779	0.679065	0.705689	0.609427	0.487049	0.479513	0.57031	0.639321	0.603879	0.580933	0.621163	0.594804	0.603124	0.715003	0.768519	0.700372	0.637349	0.723697	0.853186	0.95068	1.02812	1.00712	0.887853	0.777534	0.688172	0.695424	0.777177	0.754334	0.681364	0.718423	0.766903	0.727585	0.716341	0.809623	0.846767	0.826492	0.771528	0.642252
312	-0.832918	-0.562209	-0.465626	-0.508942	-0.445665	-0.216251	0.038387	0.160099	0.247163	0.477095	0.683865	0.616798	0.624789	0.666209	0.58696	0.469055	0.461108	0.571844	0.634422	0.573072	0.565996	0.646526	0.637713	0.658341	0.766151	0.780218	0.667126	0.604836	0.689196	0.814484	0.931455	1.02318	0.991613	0.863452	0.759258	0.673202	0.6847	0.791354	0.781774	0.700769	0.721982	0.75629	0.705132	0.696347	0.791652	0.823191	0.778062	0.720013	0.627817
313	-0.978616	-0.728228	-0.599562	-0.591433	-0.516535	-0.248634	0.0493274	0.183629	0.227023	0.402222	0.578426	0.496119	0.502455	0.565694	0.507427	0.40422	0.418568	0.559991	0.614767	0.529265	0.528414	0.639929	0.656443	0.675827	0.76404	0.746015	0.597616	0.556497	0.679566	0.803977	0.919873	1.01158	0.981708	0.853527	0.736368	0.652389	0.692767	0.819883	0.790796	0.695456	0.722626	0.754258	0.685325	0.664885	0.762796	0.784506	0.71768	0.679204	0.635208
314	-1.04947	-0.815691	-0.641492	-0.574076	-0.491886	-0.215785	0.0818086	0.196304	0.178615	0.280179	0.419131	0.354913	0.378107	0.449552	0.400788	0.319455	0.373582	0.527899	0.57233	0.491589	0.498069	0.613331	0.646746	0.660834	0.725527	0.697685	0.539262	0.516008	0.681968	0.806692	0.896173	0.968239	0.956969	0.860672	0.74098	0.653174	0.712107	0.844843	0.794351	0.688706	0.712731	0.743616	0.680253	0.65725	0.748367	0.759763	0.68013	0.657835	0.647909
315	-0.998099	-0.794935	-0.59275	-0.482266	-0.41835	-0.154426	0.147581	0.230326	0.146682	0.180682	0.302063	0.27451	0.306566	0.361111	0.309743	0.259237	0.344702	0.47521	0.506822	0.459036	0.489766	0.591012	0.624028	0.642063	0.705311	0.672931	0.507918	0.479775	0.653352	0.773596	0.841231	0.899685	0.915984	0.873738	0.775887	0.68372	0.738974	0.856597	0.798101	0.703098	0.724713	0.744293	0.697472	0.676872	0.752172	0.764485	0.68956	0.660109	0.657864
316	-0.852602	-0.683783	-0.489951	-0.37111	-0.350816	-0.108163	0.212675	0.271408	0.133041	0.108456	0.237669	0.260631	0.285337	0.29853	0.245673	0.236801	0.335553	0.420612	0.43339	0.419934	0.480575	0.568026	0.595769	0.619127	0.688766	0.644837	0.481458	0.454807	0.607136	0.720367	0.790303	0.844648	0.861244	0.853863	0.793636	0.711976	0.758112	0.852563	0.793808	0.716294	0.74303	0.741665	0.702596	0.69119	0.769764	0.791708	0.723243	0.668934	0.663308
317	-0.716799	-0.563109	-0.390484	-0.286966	-0.299137	-0.060688	0.297422	0.360591	0.178439	0.0849096	0.202364	0.264126	0.28205	0.273683	0.235076	0.25838	0.360449	0.417493	0.415256	0.413936	0.478097	0.545688	0.574015	0.595752	0.646447	0.574922	0.435231	0.456412	0.602922	0.70605	0.783362	0.83098	0.821899	0.817854	0.782278	0.71352	0.7531	0.822248	0.764523	0.707309	0.741923	0.710264	0.662288	0.68024	0.798755	0.8385	0.762173	0.661082	0.640457
318	-0.594476	-0.447897	-0.30077	-0.208984	-0.218663	0.0394473	0.44053	0.525589	0.302792	0.133004	0.188309	0.247303	0.275994	0.286466	0.267849	0.320613	0.436855	0.484889	0.46899	0.464889	0.504324	0.529565	0.55178	0.582155	0.611799	0.501096	0.394963	0.49202	0.651005	0.736115	0.808988	0.82847	0.781406	0.770743	0.747347	0.689768	0.735473	0.79998	0.755551	0.715673	0.738175	0.666036	0.601308	0.64706	0.809426	0.869435	0.773806	0.622051	0.594772
319	-0.499908	-0.362152	-0.233178	-0.134549	-0.110373	0.179088	0.594589	0.666672	0.408867	0.198213	0.180971	0.212058	0.254221	0.29032	0.295603	0.385101	0.509387	0.556233	0.534802	0.536593	0.559001	0.533177	0.532129	0.578567	0.611224	0.473833	0.396074	0.546429	0.701301	0.761189	0.819524	0.80777	0.737242	0.728634	0.71602	0.667683	0.728163	0.809288	0.777826	0.733953	0.730091	0.631433	0.5605	0.616096	0.816561	0.909763	0.798552	0.602309	0.572805
320	-0.476689	-0.336438	-0.203449	-0.102498	-0.0437976	0.295885	0.71515	0.738322	0.442897	0.225647	0.1712	0.18593	0.246214	0.319397	0.356702	0.452672	0.549964	0.597949	0.594615	0.619196	0.626001	0.5414	0.503435	0.552136	0.606355	0.483136	0.428634	0.587993	0.725911	0.77537	0.812986	0.77647	0.699534	0.70695	0.708815	0.663546	0.725727	0.807869	0.771079	0.728979	0.729815	0.635187	0.566868	0.618201	0.836878	0.953983	0.835737	0.616951	0.585917
321	-0.461529	-0.307055	-0.162226	-0.0922514	-0.0470617	0.320461	0.751459	0.752362	0.435481	0.217197	0.164117	0.183512	0.258345	0.380646	0.456781	0.519575	0.567164	0.61347	0.64142	0.709523	0.720018	0.581475	0.485751	0.51661	0.595605	0.501107	0.455603	0.599609	0.721687	0.789555	0.82364	0.776668	0.698856	0.725054	0.735633	0.680583	0.720007	0.768279	0.713168	0.69859	0.741429	0.681743	0.624102	0.658427	0.854826	0.9736	0.867571	0.656831	0.629542
322	-0.422485	-0.231033	-0.0657691	-0.0470122	-0.0467348	0.319215	0.76911	0.787816	0.464857	0.229077	0.177266	0.198576	0.286985	0.45583	0.557035	0.573105	0.582374	0.624364	0.676204	0.799915	0.843525	0.670968	0.51276	0.525834	0.621946	0.534042	0.478423	0.610473	0.725684	0.820184	0.865017	0.816313	0.726797	0.750016	0.752968	0.68282	0.702897	0.730085	0.676023	0.690416	0.766317	0.740598	0.689506	0.700617	0.869413	0.989149	0.908009	0.72656	0.705864
323	-0.402067	-0.163277	0.019349	-0.0077655	-0.0268364	0.347776	0.807134	0.841162	0.521482	0.280302	0.227325	0.242426	0.324389	0.501425	0.614339	0.614037	0.617599	0.661015	0.719095	0.870054	0.932275	0.748841	0.569428	0.583218	0.677303	0.572695	0.496745	0.624133	0.742008	0.84319	0.882636	0.825067	0.717337	0.726714	0.729815	0.65957	0.676868	0.708712	0.685965	0.724973	0.803913	0.787222	0.732871	0.725193	0.882701	1.00743	0.956331	0.81033	0.788578
324	-0.426198	-0.147137	0.0455637	-0.0114499	-0.0226868	0.360326	0.803264	0.83541	0.528428	0.313019	0.283199	0.304729	0.367495	0.524581	0.64646	0.653316	0.665069	0.714609	0.764755	0.910286	0.991332	0.829069	0.65365	0.661968	0.734026	0.607118	0.511416	0.627772	0.738681	0.820759	0.838717	0.779326	0.678981	0.689133	0.704856	0.641263	0.655147	0.694416	0.712803	0.77128	0.83466	0.815529	0.757489	0.725496	0.865305	0.996115	0.978016	0.867017	0.851943
325	-0.417381	-0.130878	0.0561374	-0.0270557	-0.0319738	0.337649	0.735752	0.754244	0.462517	0.286684	0.31581	0.373598	0.433279	0.582867	0.703409	0.702045	0.708438	0.75683	0.804091	0.945954	1.05318	0.931459	0.774543	0.763899	0.79435	0.644325	0.531811	0.624643	0.711063	0.757908	0.753487	0.712095	0.646169	0.668443	0.687657	0.628664	0.645075	0.685868	0.719081	0.779138	0.828204	0.818738	0.76358	0.715266	0.83289	0.972888	0.979373	0.895225	0.894206
326	-0.324465	-0.0707839	0.0845832	-0.0273046	-0.0301446	0.319914	0.672315	0.67612	0.389955	0.246761	0.350508	0.466661	0.553304	0.705736	0.809605	0.790788	0.775774	0.802106	0.850591	0.99437	1.10592	1.01474	0.889336	0.865534	0.860322	0.691632	0.55375	0.616729	0.694022	0.719894	0.688466	0.654298	0.608898	0.642289	0.667369	0.630584	0.670227	0.703275	0.71356	0.759665	0.806808	0.824306	0.774665	0.718636	0.820948	0.966906	0.97754	0.897891	0.897636
327	-0.234405	0.00211956	0.125787	-0.0200236	-0.0379134	0.280337	0.597343	0.594133	0.311799	0.204907	0.388052	0.569969	0.695368	0.833613	0.912174	0.903223	0.881164	0.867065	0.885561	0.997933	1.08831	1.02457	0.935312	0.920031	0.918505	0.750915	0.579326	0.610237	0.697117	0.716447	0.65372	0.613223	0.567973	0.60267	0.642413	0.647964	0.720332	0.739631	0.719004	0.740059	0.777124	0.828139	0.796428	0.73457	0.817203	0.9608	0.978415	0.903544	0.890441
328	-0.123247	0.140913	0.25289	0.0681552	0.0016419	0.254227	0.53316	0.536667	0.276694	0.202295	0.43557	0.657519	0.81856	0.950062	1.00112	1.00886	1.00621	0.964523	0.940408	0.991263	1.03041	0.984634	0.92646	0.914696	0.913295	0.767592	0.603573	0.633969	0.728995	0.726829	0.631241	0.582339	0.534473	0.570444	0.637873	0.678876	0.759364	0.769846	0.741636	0.737925	0.74755	0.819872	0.807395	0.731451	0.782099	0.926563	0.978669	0.926447	0.892231
329	0.0213916	0.343774	0.480217	0.270311	0.126563	0.276738	0.505499	0.538065	0.334794	0.279729	0.499134	0.710914	0.900141	1.05113	1.0741	1.07596	1.08698	1.03344	0.990149	0.99322	0.973702	0.942528	0.922092	0.901296	0.859596	0.733463	0.626971	0.694936	0.790345	0.749766	0.626823	0.56074	0.50849	0.550525	0.645239	0.700809	0.768838	0.784269	0.776422	0.759803	0.733258	0.802756	0.796368	0.712303	0.746194	0.900731	0.992987	0.95091	0.887822
330	0.166314	0.516134	0.686375	0.464868	0.249107	0.304737	0.510793	0.598951	0.456269	0.395528	0.542963	0.702497	0.911313	1.08694	1.09081	1.08701	1.10683	1.05251	1.00492	0.97538	0.908475	0.892621	0.909108	0.886472	0.81528	0.721947	0.695937	0.802252	0.869023	0.768899	0.618284	0.52829	0.468076	0.517921	0.644173	0.717661	0.772878	0.799621	0.821399	0.796562	0.729222	0.772994	0.769098	0.710004	0.758915	0.914494	1.01129	0.958161	0.877911
331	0.248261	0.614722	0.821307	0.583813	0.29354	0.289862	0.537781	0.694106	0.576119	0.48678	0.556328	0.666989	0.884956	1.06919	1.06389	1.07159	1.10468	1.06296	1.01085	0.933329	0.815252	0.80879	0.854512	0.837643	0.783525	0.756473	0.812276	0.930548	0.937083	0.760653	0.582522	0.481368	0.425533	0.488693	0.643057	0.737897	0.791553	0.821796	0.85174	0.819111	0.73395	0.758076	0.754831	0.727516	0.788915	0.921048	0.995987	0.93994	0.866737
332	0.255675	0.643963	0.910277	0.678313	0.319576	0.284626	0.607656	0.817936	0.684238	0.544187	0.555434	0.647533	0.878357	1.06651	1.05776	1.07541	1.12105	1.09845	1.03365	0.898898	0.733091	0.729392	0.792736	0.778204	0.767076	0.804894	0.910906	1.01957	0.963999	0.721428	0.534437	0.450152	0.419478	0.500126	0.6596	0.757291	0.81136	0.836355	0.848431	0.81043	0.739881	0.766889	0.760492	0.740613	0.794078	0.892827	0.938003	0.888521	0.843579
333	0.242767	0.652649	0.994352	0.799922	0.402591	0.342636	0.689652	0.914522	0.757734	0.569196	0.53556	0.622329	0.87718	1.0752	1.06907	1.09204	1.14888	1.12117	1.01071	0.830597	0.649605	0.655317	0.729926	0.729196	0.766624	0.830603	0.937984	1.03234	0.932991	0.647786	0.475905	0.435633	0.44032	0.529907	0.673093	0.753932	0.807243	0.83945	0.831081	0.777163	0.722711	0.765784	0.759763	0.733979	0.784515	0.866783	0.87927	0.822975	0.808576
334	0.243995	0.677435	1.06238	0.897963	0.49915	0.425847	0.750889	0.96357	0.794031	0.573666	0.503718	0.589553	0.862315	1.05563	1.0463	1.06272	1.13157	1.09801	0.939104	0.737392	0.561532	0.572009	0.643549	0.658907	0.737304	0.806951	0.910362	1.01538	0.899979	0.587014	0.428983	0.434469	0.45623	0.537093	0.676194	0.750529	0.80248	0.854109	0.841399	0.770478	0.724517	0.772308	0.7656	0.743906	0.805121	0.878165	0.856684	0.787102	0.795831
335	0.228697	0.676047	1.07679	0.946632	0.570824	0.481228	0.75077	0.923947	0.758563	0.544279	0.458545	0.542782	0.810638	0.977134	0.942941	0.942847	1.04175	1.03674	0.858653	0.649741	0.486112	0.499483	0.557284	0.57455	0.670817	0.750871	0.871993	0.997908	0.889983	0.581706	0.431606	0.452677	0.463229	0.52611	0.675782	0.758289	0.797637	0.866223	0.870419	0.792251	0.747878	0.782161	0.775832	0.780912	0.869319	0.926424	0.865787	0.78652	0.81553
336	0.205117	0.648492	1.04522	0.95658	0.623372	0.517382	0.712066	0.825103	0.669478	0.482344	0.404029	0.489202	0.741373	0.874587	0.79925	0.773779	0.913802	0.972709	0.809461	0.588787	0.426465	0.455932	0.521341	0.536123	0.625362	0.712118	0.84364	0.971376	0.891607	0.632426	0.496089	0.506811	0.488736	0.522692	0.671099	0.765558	0.787353	0.865059	0.891408	0.806978	0.752622	0.768807	0.764625	0.803279	0.928858	0.967617	0.873529	0.789276	0.825813
337	0.16041	0.594956	0.980755	0.932269	0.646631	0.507738	0.61007	0.667541	0.51994	0.358868	0.309123	0.41096	0.642529	0.732281	0.626	0.594535	0.78702	0.919629	0.775862	0.538775	0.380299	0.441884	0.537313	0.559383	0.633714	0.717995	0.848215	0.964083	0.900082	0.689753	0.582143	0.586243	0.541568	0.54046	0.661377	0.760964	0.781392	0.864077	0.894721	0.799276	0.735917	0.740577	0.736162	0.7908	0.941831	0.96844	0.853427	0.770412	0.812046
338	0.0679196	0.480021	0.859801	0.868279	0.635622	0.450564	0.463248	0.477133	0.331075	0.189938	0.17822	0.30933	0.515066	0.553583	0.442838	0.43952	0.692121	0.869748	0.706696	0.450712	0.339271	0.460568	0.578888	0.59166	0.646535	0.727853	0.85225	0.946792	0.881412	0.715205	0.64513	0.641088	0.574878	0.551441	0.650365	0.754894	0.786299	0.861952	0.869658	0.758892	0.701093	0.7196	0.723808	0.766795	0.912541	0.936355	0.817462	0.739711	0.786601
339	-0.0474361	0.330613	0.692814	0.776863	0.616984	0.392574	0.319313	0.301488	0.172741	0.0695027	0.098462	0.253989	0.432361	0.42845	0.329184	0.355628	0.636544	0.821677	0.634538	0.377281	0.345372	0.528784	0.640631	0.612936	0.634196	0.703016	0.807935	0.876134	0.826518	0.72819	0.701229	0.682296	0.589427	0.554514	0.651621	0.762768	0.799622	0.85735	0.834548	0.709512	0.665905	0.719246	0.747095	0.768952	0.881966	0.89591	0.784353	0.718224	0.765631
340	-0.133231	0.179541	0.476234	0.625835	0.562007	0.336153	0.193961	0.162936	0.0938596	0.0575871	0.121559	0.284138	0.441496	0.406975	0.30997	0.337045	0.606028	0.78023	0.596238	0.365814	0.407752	0.633438	0.728135	0.65856	0.630318	0.65994	0.73304	0.783934	0.775344	0.754912	0.762223	0.730957	0.61953	0.57596	0.670658	0.778356	0.813247	0.858942	0.813034	0.680306	0.656172	0.74157	0.784408	0.786533	0.862049	0.853425	0.752066	0.710209	0.760139
341	-0.212026	0.0358476	0.254838	0.429288	0.43567	0.239027	0.0659479	0.0489381	0.0811428	0.126368	0.218585	0.377227	0.505879	0.435073	0.323748	0.327104	0.571132	0.735106	0.577628	0.395675	0.489563	0.724744	0.787628	0.682767	0.619044	0.628248	0.680492	0.713118	0.741456	0.782337	0.801312	0.759692	0.649226	0.600114	0.682259	0.773516	0.803355	0.845868	0.793693	0.673112	0.673029	0.771388	0.804606	0.790167	0.842206	0.809914	0.713342	0.699008	0.756839
342	-0.332946	-0.0970933	0.100463	0.261748	0.28067	0.130155	-0.0153821	0.00206239	0.127708	0.217558	0.3029	0.454152	0.574981	0.488889	0.348647	0.310639	0.525755	0.68137	0.564717	0.436496	0.557917	0.777623	0.794834	0.645139	0.560313	0.593588	0.65809	0.676762	0.717973	0.789942	0.802655	0.74096	0.632341	0.593484	0.682334	0.764757	0.788623	0.824037	0.779825	0.680234	0.687935	0.779011	0.791438	0.763366	0.792552	0.735881	0.656959	0.688006	0.753933
343	-0.532161	-0.25105	-0.00387767	0.149245	0.158248	0.0585978	-0.0363747	0.0200689	0.204137	0.29093	0.326192	0.458682	0.594088	0.522448	0.367163	0.297418	0.471098	0.61629	0.557459	0.485933	0.612568	0.797823	0.783843	0.612643	0.512158	0.56881	0.656311	0.67091	0.699583	0.773991	0.785272	0.706421	0.588659	0.563701	0.673864	0.766001	0.790549	0.815907	0.779693	0.689426	0.671969	0.735141	0.735809	0.699983	0.709841	0.648772	0.607385	0.687498	0.749016
344	-0.713483	-0.364053	-0.0589014	0.0746341	0.0654239	0.00243569	-0.0445014	0.064104	0.281784	0.33779	0.321886	0.451959	0.603212	0.536158	0.372207	0.273911	0.390779	0.520249	0.515752	0.498093	0.617153	0.766824	0.756528	0.616641	0.531976	0.585753	0.657584	0.646577	0.648919	0.721633	0.764224	0.696819	0.555233	0.523122	0.647471	0.7553	0.794455	0.813506	0.769468	0.67817	0.635477	0.665508	0.643819	0.590232	0.604586	0.584025	0.589759	0.697803	0.741933
345	-0.817923	-0.426672	-0.0807784	0.0251585	-0.0263807	-0.0812937	-0.0832037	0.0944867	0.341562	0.371303	0.341787	0.489252	0.633326	0.560696	0.393972	0.267458	0.337483	0.441823	0.459594	0.484308	0.601136	0.719389	0.70315	0.593825	0.553805	0.62273	0.66166	0.592787	0.554802	0.621492	0.710458	0.681696	0.531099	0.495352	0.625373	0.735565	0.78988	0.805339	0.740078	0.652127	0.609697	0.621188	0.565515	0.473779	0.497421	0.552895	0.615638	0.732744	0.759418
346	-0.84578	-0.447345	-0.0987077	-0.0201803	-0.105081	-0.126115	-0.0855312	0.115855	0.36157	0.388704	0.379173	0.537838	0.663633	0.608779	0.460887	0.304943	0.319937	0.377431	0.404606	0.47751	0.614235	0.705069	0.652773	0.530284	0.525826	0.634547	0.666729	0.5511	0.468419	0.515087	0.622329	0.624167	0.496996	0.493271	0.628527	0.72642	0.788352	0.806424	0.721719	0.635869	0.605564	0.618382	0.535318	0.400929	0.41821	0.533457	0.650634	0.781923	0.808777
347	-0.846634	-0.43182	-0.117897	-0.0888315	-0.184743	-0.129127	-0.0347646	0.150812	0.366022	0.398741	0.412388	0.580572	0.706395	0.680296	0.552028	0.357449	0.297418	0.313946	0.380559	0.510765	0.656968	0.715509	0.639189	0.504654	0.518677	0.646272	0.678376	0.55327	0.44399	0.45468	0.532764	0.542351	0.460384	0.49951	0.625082	0.713584	0.796321	0.839313	0.746734	0.653888	0.628387	0.645587	0.552507	0.397207	0.406149	0.536157	0.672341	0.814504	0.85132
348	-0.800663	-0.355542	-0.104105	-0.160064	-0.262021	-0.122412	0.0353515	0.199939	0.371876	0.400212	0.426658	0.609831	0.739348	0.727775	0.621798	0.395812	0.266163	0.270412	0.392919	0.566999	0.694595	0.718687	0.632309	0.499586	0.542762	0.687868	0.713847	0.593637	0.470786	0.431434	0.464962	0.491054	0.465819	0.525024	0.616646	0.697837	0.821553	0.894989	0.786855	0.679877	0.655578	0.676096	0.586395	0.433712	0.448341	0.553696	0.670321	0.820796	0.883895
349	-0.744643	-0.270701	-0.0561961	-0.170607	-0.280039	-0.0851342	0.121137	0.254795	0.378638	0.394796	0.41725	0.611406	0.748095	0.764594	0.697309	0.45144	0.269735	0.272271	0.428431	0.62183	0.717157	0.700718	0.589803	0.450915	0.540991	0.729016	0.749702	0.623719	0.487151	0.41241	0.42646	0.47489	0.49326	0.563112	0.631922	0.706176	0.856144	0.93324	0.801557	0.683265	0.657831	0.674072	0.589358	0.458319	0.498859	0.576373	0.66645	0.829173	0.926014
350	-0.72667	-0.232814	-0.0201637	-0.125103	-0.207784	0.026728	0.260313	0.334178	0.385297	0.370042	0.368254	0.568992	0.730619	0.794267	0.766729	0.504824	0.300689	0.317319	0.472926	0.641997	0.700439	0.660737	0.531558	0.383172	0.514986	0.754482	0.78236	0.639389	0.480567	0.392898	0.40925	0.460584	0.490731	0.576785	0.652586	0.730062	0.883869	0.941915	0.790974	0.668659	0.639446	0.635131	0.548658	0.461869	0.551344	0.621819	0.687798	0.848584	0.96368
351	-0.676448	-0.1954	0.00147717	-0.0497226	-0.0553505	0.199818	0.419392	0.406258	0.371229	0.321507	0.303531	0.502634	0.682292	0.782771	0.792368	0.528823	0.33682	0.397459	0.540116	0.649405	0.674172	0.652677	0.530591	0.364849	0.501581	0.767552	0.821547	0.69071	0.523039	0.421653	0.415617	0.439905	0.466256	0.567956	0.661212	0.753035	0.907137	0.941555	0.776761	0.664331	0.642377	0.606602	0.514172	0.492651	0.653927	0.734254	0.755483	0.87391	0.983641
352	-0.532629	-0.102942	0.0522917	0.0598034	0.134917	0.361271	0.520369	0.429908	0.33598	0.276702	0.267925	0.45965	0.640674	0.756113	0.794746	0.54135	0.384884	0.510453	0.643815	0.689573	0.686194	0.681978	0.564213	0.384167	0.515286	0.78598	0.865292	0.768089	0.602669	0.482541	0.438103	0.434357	0.468136	0.581217	0.686067	0.785298	0.923233	0.932418	0.765953	0.678194	0.67381	0.618112	0.536867	0.578416	0.796036	0.88496	0.84382	0.884	0.977736
353	-0.364613	0.0107895	0.123829	0.145526	0.254053	0.451968	0.576194	0.44848	0.311192	0.241163	0.243406	0.43809	0.626117	0.753038	0.811417	0.570264	0.448803	0.622253	0.745617	0.749145	0.737557	0.731829	0.605943	0.412938	0.522281	0.777176	0.877489	0.819712	0.672296	0.553624	0.478651	0.457964	0.508945	0.618618	0.719323	0.814885	0.930659	0.921136	0.760568	0.694438	0.703342	0.650131	0.598475	0.671724	0.896035	0.973344	0.887086	0.866696	0.963565
354	-0.280495	0.0907927	0.206239	0.215045	0.314292	0.509357	0.648818	0.515639	0.324257	0.198625	0.188345	0.399486	0.617924	0.768477	0.829953	0.583006	0.485174	0.693101	0.820261	0.805935	0.797911	0.791516	0.662018	0.459165	0.529365	0.751581	0.863179	0.831712	0.706155	0.609551	0.525092	0.494755	0.559772	0.656477	0.734963	0.815951	0.928279	0.921932	0.770863	0.712269	0.73437	0.700508	0.675103	0.748006	0.939477	0.975952	0.870363	0.839439	0.963329
355	-0.290578	0.11753	0.286214	0.287406	0.347294	0.524875	0.694283	0.579553	0.35652	0.163324	0.119052	0.352492	0.607714	0.776545	0.826423	0.557872	0.469106	0.708598	0.869285	0.863732	0.845133	0.82686	0.702003	0.510861	0.558475	0.753895	0.858667	0.827659	0.712729	0.654005	0.602942	0.565837	0.620185	0.686324	0.729727	0.792437	0.91771	0.924708	0.786189	0.738709	0.778222	0.753709	0.731285	0.79815	0.962342	0.960804	0.838888	0.806189	0.946821
356	-0.315217	0.104083	0.332497	0.352423	0.376135	0.523444	0.708889	0.614553	0.397053	0.17766	0.0916747	0.312893	0.578926	0.759624	0.809303	0.535337	0.456423	0.715563	0.906023	0.905666	0.854868	0.807304	0.697261	0.547095	0.601555	0.775577	0.852528	0.812658	0.703074	0.679162	0.686197	0.654878	0.687896	0.71477	0.721678	0.751435	0.86746	0.88546	0.776236	0.760513	0.817653	0.783082	0.750435	0.830413	0.998486	0.995748	0.861697	0.800349	0.917227
357	-0.323413	0.0619651	0.345545	0.420323	0.431379	0.561955	0.747249	0.649131	0.430334	0.208202	0.0902247	0.269731	0.517539	0.702797	0.769755	0.533265	0.485323	0.736009	0.915591	0.914826	0.85567	0.780568	0.674035	0.57464	0.658947	0.799466	0.824128	0.782542	0.694644	0.69223	0.729235	0.70489	0.73253	0.739602	0.724246	0.704277	0.773041	0.805571	0.751309	0.77284	0.843526	0.801658	0.759109	0.845169	1.01856	1.04359	0.920862	0.821715	0.894512
358	-0.332503	0.0245434	0.366467	0.507984	0.52442	0.642993	0.811061	0.700392	0.463519	0.223845	0.094913	0.23688	0.439525	0.602074	0.68419	0.507642	0.504066	0.744514	0.897276	0.906274	0.892765	0.816991	0.688525	0.611123	0.717475	0.826374	0.810291	0.775335	0.708132	0.707102	0.734173	0.716054	0.764735	0.777422	0.746795	0.667558	0.670539	0.720507	0.743858	0.800282	0.868273	0.822392	0.768421	0.827648	0.986604	1.04684	0.961964	0.844942	0.882534
359	-0.397935	-0.0241468	0.395283	0.590399	0.610047	0.715204	0.861065	0.751098	0.499333	0.243507	0.146663	0.27259	0.3941	0.497307	0.589479	0.470097	0.500391	0.742248	0.886039	0.9142	0.947819	0.876797	0.724643	0.638855	0.734507	0.829857	0.816266	0.794471	0.734392	0.730588	0.754217	0.747412	0.803601	0.816475	0.767427	0.635596	0.58939	0.655294	0.746978	0.830751	0.889881	0.853635	0.798431	0.814497	0.939564	1.0115	0.958347	0.837539	0.854041
360	-0.508002	-0.106065	0.402637	0.641029	0.668618	0.791703	0.933997	0.814287	0.538655	0.278182	0.229142	0.351183	0.395573	0.444754	0.55142	0.497151	0.542859	0.742935	0.855471	0.8998	0.961172	0.893107	0.742145	0.662129	0.739347	0.8266	0.825265	0.801219	0.73954	0.750679	0.80051	0.798692	0.821851	0.818882	0.767236	0.612948	0.551433	0.639435	0.770251	0.860299	0.90868	0.892331	0.849587	0.833861	0.916116	0.961483	0.918939	0.812642	0.820528
361	-0.645282	-0.215762	0.375564	0.640526	0.665774	0.822812	0.981734	0.841959	0.558101	0.321874	0.309347	0.42638	0.439841	0.464302	0.576234	0.57378	0.606461	0.717583	0.776954	0.841499	0.944099	0.905271	0.768238	0.687772	0.734498	0.812991	0.83127	0.799133	0.740346	0.780512	0.853573	0.829889	0.804289	0.792507	0.761757	0.613599	0.55759	0.677344	0.824293	0.892876	0.912492	0.891106	0.851757	0.830123	0.88765	0.901206	0.878177	0.817918	0.830119
362	-0.748792	-0.29237	0.32976	0.594188	0.616206	0.785551	0.942361	0.795043	0.558732	0.393361	0.410616	0.518988	0.521191	0.516449	0.613794	0.648964	0.667916	0.696309	0.704402	0.777403	0.920429	0.926569	0.791943	0.694329	0.723327	0.80352	0.845233	0.814128	0.768707	0.830696	0.896495	0.844886	0.792804	0.776348	0.763387	0.642139	0.599765	0.739236	0.878271	0.914503	0.906101	0.85828	0.806741	0.802065	0.865713	0.857141	0.853927	0.841471	0.863562
363	-0.74115	-0.278884	0.311268	0.546274	0.561501	0.733768	0.880747	0.756193	0.60166	0.522213	0.567857	0.664756	0.627567	0.566314	0.650859	0.729718	0.748363	0.725599	0.694864	0.751154	0.907936	0.946683	0.796413	0.683997	0.729579	0.825659	0.874393	0.846439	0.816983	0.893681	0.940786	0.87187	0.807123	0.782282	0.779458	0.694069	0.652318	0.779464	0.8998	0.911455	0.880495	0.815311	0.757443	0.769614	0.849193	0.828579	0.832537	0.849329	0.87875
364	-0.637499	-0.181594	0.361184	0.554766	0.555622	0.744772	0.897444	0.805398	0.709379	0.693291	0.758848	0.829336	0.746896	0.657099	0.737305	0.828916	0.845617	0.794679	0.724572	0.757156	0.924743	0.983059	0.806218	0.676639	0.739494	0.853149	0.910971	0.898011	0.874968	0.951849	0.978091	0.890492	0.808328	0.776679	0.785797	0.736415	0.69451	0.794299	0.89463	0.892177	0.843857	0.784669	0.735159	0.73622	0.809502	0.78764	0.805817	0.842977	0.865267
365	-0.519357	-0.0565903	0.485654	0.653657	0.623482	0.817137	0.964881	0.880855	0.799319	0.816875	0.898437	0.951874	0.874635	0.816725	0.868723	0.901522	0.893915	0.837021	0.743483	0.76883	0.969841	1.05362	0.851903	0.688209	0.744189	0.866335	0.935381	0.94178	0.924824	0.990544	0.992053	0.881715	0.772719	0.733257	0.763524	0.759031	0.729977	0.800016	0.878058	0.871144	0.823119	0.786216	0.740838	0.698134	0.749493	0.743655	0.787088	0.842325	0.849348
366	-0.474699	-0.0224193	0.5428	0.715712	0.6771	0.870559	1.00416	0.910796	0.818781	0.840895	0.92643	0.990369	0.977529	0.981963	0.982626	0.926945	0.874756	0.816655	0.731235	0.764477	0.99305	1.09978	0.899168	0.712331	0.744751	0.860735	0.934383	0.948221	0.935348	0.983855	0.970817	0.856331	0.735305	0.689571	0.740232	0.78572	0.77598	0.818583	0.876914	0.865193	0.826193	0.813004	0.759482	0.676243	0.713912	0.725657	0.778009	0.842313	0.844621
367	-0.541956	-0.115069	0.466161	0.668526	0.649394	0.832767	0.949846	0.870358	0.784349	0.795924	0.866642	0.945917	1.01381	1.07913	1.03334	0.914964	0.831406	0.773874	0.70493	0.726742	0.945768	1.07209	0.906992	0.735237	0.755897	0.861244	0.932383	0.935092	0.910325	0.933826	0.924965	0.832227	0.717753	0.664462	0.720719	0.805901	0.81951	0.846305	0.876696	0.848172	0.823063	0.838928	0.780232	0.693964	0.737111	0.749707	0.777694	0.844269	0.86743
368	-0.627936	-0.191507	0.381686	0.601403	0.579122	0.71291	0.809483	0.771751	0.71964	0.73161	0.778959	0.854932	0.984959	1.10292	1.03357	0.891262	0.796817	0.740333	0.681235	0.680386	0.86684	1.00401	0.880744	0.73885	0.765552	0.872323	0.939278	0.922096	0.880398	0.874086	0.870394	0.807894	0.702025	0.639892	0.700234	0.818261	0.856095	0.866404	0.852325	0.802696	0.807011	0.853368	0.795482	0.732883	0.795956	0.809396	0.803045	0.860885	0.90405
369	-0.581758	-0.143366	0.405097	0.643191	0.569859	0.594609	0.646219	0.647117	0.646439	0.682126	0.705955	0.767796	0.939661	1.09818	1.02616	0.889875	0.795974	0.730115	0.671439	0.663143	0.822594	0.95136	0.840212	0.69484	0.727407	0.847823	0.920421	0.900512	0.870501	0.85163	0.840132	0.788331	0.684496	0.614468	0.682153	0.832193	0.891631	0.878893	0.822436	0.758018	0.789664	0.843577	0.782589	0.734397	0.816662	0.860658	0.847152	0.875287	0.902362
370	-0.403601	-0.0150763	0.524558	0.816348	0.671797	0.558987	0.549128	0.584594	0.636413	0.684906	0.679057	0.716334	0.902082	1.09133	1.0319	0.907666	0.822888	0.745424	0.691973	0.690534	0.810572	0.903214	0.778333	0.602629	0.63934	0.782426	0.876701	0.867747	0.854582	0.833238	0.809884	0.754622	0.654007	0.587068	0.657604	0.828187	0.901942	0.87023	0.797912	0.733827	0.777495	0.819474	0.749338	0.693815	0.777406	0.858032	0.855289	0.852862	0.857952
371	-0.22126	0.0672674	0.608873	0.981726	0.801844	0.58542	0.520887	0.589993	0.682581	0.711106	0.670116	0.677323	0.857584	1.06154	1.00216	0.873601	0.813677	0.754415	0.716561	0.718442	0.797059	0.863273	0.750242	0.564313	0.592988	0.735967	0.84478	0.85284	0.829706	0.786141	0.754727	0.698561	0.600691	0.542711	0.617511	0.800662	0.884846	0.838297	0.769275	0.71861	0.771684	0.810797	0.734121	0.65369	0.712062	0.806706	0.819112	0.810435	0.811372
372	-0.162462	0.0363343	0.575774	1.02627	0.85278	0.57412	0.476677	0.569248	0.677723	0.670902	0.60303	0.59994	0.789065	0.992461	0.909734	0.775083	0.760636	0.733891	0.694164	0.68925	0.752967	0.817157	0.751808	0.602079	0.617732	0.737628	0.843678	0.850333	0.787232	0.708945	0.687175	0.648414	0.548754	0.491482	0.577083	0.77407	0.868608	0.80825	0.738882	0.704711	0.776251	0.823486	0.751367	0.658558	0.681296	0.76331	0.792834	0.793744	0.795008
373	-0.23257	-0.100832	0.442158	0.978923	0.83287	0.489751	0.345459	0.425966	0.519384	0.497343	0.452733	0.493601	0.724541	0.911231	0.785454	0.663177	0.70616	0.696601	0.631759	0.609991	0.657576	0.726123	0.740743	0.657995	0.657315	0.746042	0.844512	0.841033	0.742835	0.642016	0.640663	0.625553	0.5218	0.462716	0.55955	0.762431	0.862131	0.803404	0.734343	0.706838	0.783512	0.831462	0.771024	0.686547	0.688169	0.748524	0.786445	0.796798	0.804035
374	-0.303201	-0.206093	0.312602	0.889607	0.753899	0.355064	0.169761	0.233879	0.316303	0.301654	0.305617	0.407381	0.666215	0.817951	0.665218	0.581716	0.675168	0.66851	0.585941	0.535645	0.525993	0.58861	0.692931	0.676445	0.666136	0.729777	0.817715	0.808637	0.7098	0.625059	0.650267	0.656915	0.560538	0.498011	0.578532	0.756888	0.847785	0.799317	0.734769	0.702014	0.766722	0.816764	0.777214	0.701658	0.690525	0.740236	0.792419	0.805882	0.822508
375	-0.300419	-0.168098	0.314941	0.843397	0.662979	0.239436	0.0502705	0.124558	0.223535	0.215671	0.247778	0.395694	0.647949	0.747861	0.598098	0.555516	0.667316	0.661049	0.592255	0.52067	0.437841	0.490655	0.653539	0.666899	0.648515	0.702983	0.786147	0.783365	0.709795	0.655139	0.689073	0.710852	0.627772	0.542709	0.587838	0.749664	0.836138	0.785359	0.7168	0.673161	0.718842	0.780362	0.769041	0.691086	0.672429	0.725785	0.801118	0.813604	0.835881
376	-0.259219	-0.0760036	0.39295	0.835928	0.579354	0.165558	0.0104124	0.116166	0.253359	0.252582	0.285414	0.448065	0.664897	0.705053	0.569086	0.560344	0.67146	0.655894	0.602959	0.534757	0.419634	0.455473	0.632832	0.660764	0.639396	0.679507	0.75819	0.784452	0.754429	0.704751	0.708852	0.736584	0.676204	0.578339	0.611965	0.772634	0.844697	0.774536	0.701445	0.65674	0.669402	0.707666	0.716877	0.660178	0.646554	0.699688	0.789936	0.800517	0.821853
377	-0.23007	-0.056611	0.405532	0.812768	0.541059	0.167027	0.0329243	0.152349	0.333334	0.360406	0.389784	0.531288	0.692789	0.678208	0.552033	0.563738	0.660982	0.621806	0.573873	0.533971	0.449313	0.47185	0.629716	0.65751	0.622098	0.638973	0.720473	0.796728	0.814008	0.746813	0.695589	0.713331	0.694348	0.63078	0.679768	0.827626	0.86675	0.780116	0.711354	0.669419	0.635845	0.623576	0.645838	0.630699	0.629205	0.681149	0.781174	0.796065	0.812184
378	-0.220997	-0.103192	0.319638	0.70657	0.468029	0.156209	0.0467248	0.182918	0.404321	0.463994	0.5081	0.635252	0.740535	0.674658	0.547479	0.570194	0.651712	0.598379	0.558629	0.548893	0.503151	0.513656	0.639506	0.664809	0.621759	0.62496	0.695243	0.799259	0.846467	0.759342	0.654641	0.661286	0.694301	0.683147	0.736568	0.861111	0.875638	0.787846	0.734323	0.704997	0.641191	0.594407	0.621484	0.636144	0.651861	0.714937	0.821471	0.836347	0.847256
379	-0.260077	-0.175918	0.192609	0.523731	0.312102	0.0730827	0.0060452	0.168011	0.420707	0.4961	0.566591	0.720981	0.797676	0.682277	0.544888	0.582162	0.65823	0.60959	0.578406	0.576173	0.540387	0.544094	0.64858	0.686412	0.6534	0.65117	0.693276	0.79815	0.864582	0.767399	0.626545	0.626868	0.703479	0.731027	0.768295	0.872948	0.887399	0.811053	0.766131	0.746937	0.677111	0.620447	0.644779	0.66927	0.704341	0.78209	0.882191	0.881569	0.886075
380	-0.263941	-0.176069	0.119659	0.352042	0.150549	-0.0179285	-0.0527026	0.100799	0.342636	0.418359	0.525103	0.736693	0.824845	0.689394	0.543009	0.58347	0.657489	0.631766	0.617641	0.608758	0.562941	0.558839	0.645001	0.683791	0.646724	0.639639	0.673194	0.785679	0.876288	0.784287	0.623012	0.613337	0.728627	0.792179	0.803982	0.876081	0.893644	0.835549	0.787472	0.769574	0.706111	0.644279	0.66614	0.701261	0.75961	0.842138	0.917085	0.895215	0.899578
381	-0.173393	-0.0693516	0.115117	0.214067	0.0211872	-0.0624706	-0.069936	0.0385305	0.228602	0.305423	0.449037	0.692468	0.796973	0.672021	0.528291	0.549621	0.602496	0.614304	0.656521	0.657524	0.599185	0.588716	0.656004	0.657353	0.577504	0.559175	0.613207	0.754329	0.869927	0.786041	0.616664	0.594769	0.739518	0.83199	0.818467	0.844333	0.859734	0.828868	0.787011	0.770161	0.698243	0.62162	0.659924	0.723837	0.810793	0.893335	0.926187	0.867056	0.879344
382	-0.12321	-0.00243552	0.0608382	0.04574	-0.0917468	-0.0594878	-0.0230207	0.0582807	0.204183	0.263605	0.40221	0.630671	0.727067	0.614681	0.489062	0.492501	0.514083	0.564137	0.683288	0.711325	0.643757	0.621506	0.662836	0.618515	0.510881	0.492077	0.566904	0.735855	0.867889	0.792155	0.622408	0.578042	0.71395	0.823137	0.817067	0.813112	0.819422	0.807871	0.778054	0.766475	0.675204	0.581066	0.638527	0.728038	0.839216	0.923364	0.910495	0.811658	0.841338
383	-0.140335	-0.0248155	-0.0493745	-0.111653	-0.149275	-0.00573611	0.0783517	0.167013	0.29891	0.314539	0.389283	0.565434	0.643727	0.541884	0.442297	0.45492	0.475851	0.551352	0.713397	0.751145	0.673072	0.64805	0.677335	0.609982	0.510826	0.507643	0.581329	0.7416	0.867869	0.810223	0.648178	0.559396	0.648945	0.780699	0.814974	0.805235	0.811214	0.812028	0.779419	0.765257	0.66555	0.556732	0.602232	0.70206	0.839168	0.929109	0.880183	0.763723	0.815713
384	-0.151728	-0.0464441	-0.108037	-0.155584	-0.112086	0.0756572	0.192594	0.308327	0.441534	0.430313	0.441628	0.543893	0.602719	0.521937	0.4374	0.464015	0.516297	0.599559	0.755216	0.783742	0.710457	0.700124	0.727289	0.649934	0.572568	0.586395	0.630532	0.740763	0.838408	0.810519	0.680908	0.554714	0.592438	0.748878	0.825141	0.814225	0.811106	0.809334	0.766878	0.754281	0.676822	0.567942	0.58659	0.686784	0.841486	0.93359	0.86539	0.748065	0.809223
385	-0.080968	0.0190913	-0.0754002	-0.100459	-0.0177694	0.15565	0.273163	0.418155	0.572769	0.575303	0.560402	0.601658	0.63012	0.563068	0.481172	0.511982	0.598301	0.685868	0.81764	0.824974	0.764089	0.773666	0.800184	0.718992	0.653669	0.672027	0.672655	0.709614	0.772687	0.788564	0.713664	0.57989	0.575071	0.737344	0.835019	0.805991	0.777368	0.780369	0.748954	0.743436	0.695778	0.59816	0.604842	0.693162	0.843439	0.943417	0.880384	0.760833	0.80849
386	0.040475	0.159775	0.019015	-0.0192629	0.061318	0.210944	0.327014	0.504724	0.677634	0.698342	0.683231	0.690019	0.672586	0.612198	0.544257	0.563825	0.667851	0.778166	0.901932	0.877364	0.79453	0.80762	0.84932	0.784081	0.724045	0.72589	0.679898	0.661593	0.713365	0.769976	0.744139	0.617495	0.578423	0.72981	0.827578	0.762546	0.708209	0.735151	0.732191	0.738825	0.715451	0.631867	0.632735	0.695796	0.832525	0.949653	0.904562	0.782178	0.807896
387	0.0875539	0.266856	0.111431	0.0313535	0.0742113	0.211426	0.369048	0.602033	0.76043	0.750082	0.720797	0.712439	0.673128	0.650047	0.616549	0.599708	0.684873	0.810657	0.941089	0.889187	0.764436	0.775682	0.846411	0.80972	0.76597	0.752699	0.675071	0.640299	0.70404	0.784721	0.782722	0.655396	0.593289	0.734933	0.820283	0.713142	0.647048	0.698185	0.706448	0.72343	0.724685	0.664129	0.666458	0.70704	0.821095	0.933471	0.890022	0.769317	0.788375
388	0.0153901	0.279162	0.163833	0.0525994	0.0345288	0.156574	0.38482	0.675992	0.779744	0.709257	0.662416	0.657489	0.640579	0.685279	0.687469	0.62334	0.665723	0.778078	0.910912	0.852868	0.712253	0.72477	0.809314	0.802346	0.790382	0.757883	0.645455	0.613129	0.700669	0.798177	0.804648	0.674481	0.604663	0.74851	0.832206	0.701771	0.64668	0.709715	0.696812	0.710731	0.724319	0.673816	0.670151	0.69685	0.788722	0.8782	0.838406	0.741301	0.761286
389	-0.137093	0.200449	0.175958	0.0770481	-0.0119268	0.0871024	0.386144	0.716897	0.769807	0.666169	0.611232	0.601912	0.609494	0.715304	0.741976	0.634542	0.633163	0.705448	0.820164	0.7814	0.683949	0.708171	0.782937	0.802365	0.823078	0.764246	0.613923	0.582482	0.684894	0.784115	0.796826	0.687415	0.620904	0.745605	0.829952	0.717396	0.706966	0.783341	0.73897	0.729042	0.735632	0.670619	0.641294	0.656074	0.737918	0.82073	0.810439	0.745417	0.748645
390	-0.321019	0.0752739	0.179047	0.131383	-0.0386314	0.02896	0.38572	0.751421	0.799756	0.695173	0.615408	0.576235	0.595466	0.747958	0.79646	0.656772	0.627381	0.657175	0.735868	0.722437	0.698059	0.745908	0.797682	0.826291	0.862083	0.789912	0.637441	0.614698	0.706929	0.778111	0.77573	0.691435	0.637245	0.730392	0.79907	0.720568	0.760081	0.849277	0.78984	0.752561	0.752093	0.68193	0.621096	0.607676	0.675623	0.769199	0.805751	0.768992	0.755469
391	-0.390398	0.0493955	0.273173	0.256137	-0.0183499	-0.00339648	0.388259	0.782146	0.835044	0.740643	0.649401	0.592511	0.623556	0.817016	0.877552	0.704626	0.667814	0.674795	0.705327	0.690182	0.708593	0.78246	0.827546	0.84948	0.887544	0.82757	0.704227	0.691746	0.762019	0.791791	0.74541	0.663792	0.631783	0.715605	0.766155	0.715168	0.781233	0.870891	0.809286	0.747432	0.745561	0.70166	0.630612	0.585159	0.640094	0.748768	0.814738	0.798865	0.788969
392	-0.323959	0.167141	0.447322	0.392382	0.0137369	-0.0158605	0.401695	0.807191	0.858668	0.79884	0.738441	0.678899	0.7054	0.916989	0.969978	0.758458	0.720358	0.720931	0.70093	0.668413	0.700755	0.788673	0.83544	0.836915	0.866229	0.830792	0.742425	0.741815	0.807449	0.801416	0.70573	0.62535	0.623286	0.704818	0.742069	0.712486	0.779583	0.857874	0.808396	0.734739	0.732048	0.726182	0.669882	0.603109	0.641781	0.756068	0.831699	0.826902	0.819769
393	-0.28506	0.259274	0.559618	0.457178	0.0190672	-0.0302649	0.395092	0.778521	0.814815	0.805592	0.807093	0.762793	0.77241	0.968851	1.00981	0.772813	0.72207	0.710935	0.639105	0.602697	0.656267	0.756338	0.820557	0.815103	0.833827	0.804897	0.730135	0.741161	0.8121	0.778033	0.658047	0.601928	0.633511	0.706437	0.733493	0.722417	0.783189	0.849639	0.817648	0.742473	0.736197	0.759933	0.716759	0.618118	0.624098	0.745393	0.841245	0.850349	0.835627
394	-0.358102	0.188663	0.507033	0.406345	-0.0219716	-0.0601265	0.353973	0.68666	0.696754	0.72106	0.779359	0.776398	0.792055	0.953475	0.962727	0.708874	0.64034	0.618112	0.516996	0.500425	0.577678	0.694296	0.795514	0.798404	0.809884	0.780081	0.71768	0.743835	0.817898	0.761557	0.62448	0.585591	0.647883	0.727266	0.751796	0.75461	0.814695	0.860213	0.829469	0.769648	0.771949	0.797151	0.736013	0.602975	0.585365	0.710201	0.818364	0.839574	0.820551
395	-0.443105	0.0588602	0.384966	0.312492	-0.0832435	-0.101007	0.302349	0.584363	0.568368	0.607869	0.69852	0.729062	0.779355	0.932918	0.910969	0.637726	0.536646	0.508431	0.399398	0.409311	0.522908	0.670868	0.787844	0.772344	0.771654	0.750972	0.718213	0.76306	0.840465	0.768787	0.604168	0.557563	0.63826	0.744492	0.782741	0.801006	0.864015	0.886974	0.856824	0.825243	0.83718	0.830571	0.723462	0.565112	0.554642	0.690904	0.791839	0.800322	0.775071
396	-0.503526	-0.0308566	0.287747	0.240726	-0.107708	-0.0976813	0.293557	0.526148	0.486357	0.529261	0.63317	0.68651	0.797303	0.970966	0.915294	0.627632	0.503733	0.479446	0.372737	0.397032	0.54846	0.726966	0.833139	0.777701	0.74502	0.725952	0.7232	0.782186	0.861515	0.7815	0.592386	0.535401	0.631149	0.768203	0.826247	0.845531	0.888426	0.903557	0.897814	0.87759	0.871059	0.837005	0.706872	0.538163	0.548526	0.702464	0.793783	0.775047	0.742871
397	-0.551926	-0.062128	0.235432	0.205813	-0.0757522	-0.0400019	0.318008	0.50212	0.453035	0.501038	0.623717	0.707676	0.86833	1.04218	0.935149	0.628618	0.502863	0.501581	0.415738	0.441676	0.612113	0.804318	0.897566	0.817837	0.749105	0.717481	0.732133	0.80961	0.896861	0.806279	0.596789	0.529655	0.63265	0.788756	0.86125	0.864102	0.869866	0.892002	0.925628	0.890013	0.843739	0.806012	0.691662	0.526494	0.545523	0.710942	0.815652	0.791981	0.763966
398	-0.533748	-0.0200597	0.231389	0.20636	0.00541171	0.0604966	0.359235	0.490027	0.443718	0.497666	0.633406	0.743909	0.92855	1.0854	0.941492	0.630683	0.515659	0.531924	0.463865	0.480467	0.649419	0.849001	0.930574	0.838501	0.759771	0.731784	0.76407	0.854107	0.928737	0.812955	0.587678	0.514641	0.625549	0.799683	0.881902	0.856389	0.819331	0.843955	0.909098	0.864272	0.806547	0.78105	0.6906	0.530529	0.540773	0.705211	0.818678	0.799697	0.789803
399	-0.450965	0.0529384	0.237993	0.221276	0.113532	0.196211	0.438158	0.509159	0.446208	0.48217	0.624888	0.767426	0.966038	1.10464	0.945662	0.646853	0.537167	0.553025	0.494706	0.503423	0.650225	0.837059	0.902674	0.809896	0.747544	0.740824	0.801936	0.896429	0.935722	0.794402	0.572917	0.507302	0.622805	0.808635	0.89323	0.832562	0.755174	0.773589	0.855799	0.822901	0.788941	0.780062	0.709172	0.557537	0.554373	0.707333	0.805713	0.785155	0.784688
400	-0.366072	0.0996036	0.212529	0.221178	0.204343	0.321521	0.543886	0.570248	0.470599	0.463549	0.61248	0.795229	1.00325	1.11087	0.93987	0.659575	0.539349	0.546454	0.514101	0.546258	0.671324	0.814506	0.833506	0.734129	0.689361	0.710068	0.815426	0.917227	0.922991	0.781439	0.593163	0.545195	0.646312	0.816004	0.895653	0.810019	0.708275	0.713278	0.799043	0.78128	0.771184	0.776716	0.720068	0.586076	0.584326	0.721746	0.793536	0.765163	0.769389
401	-0.339041	0.0648102	0.157475	0.233953	0.270037	0.379011	0.590994	0.602383	0.478867	0.42593	0.567362	0.793482	1.02634	1.09503	0.907076	0.656128	0.539585	0.534725	0.527634	0.593182	0.717888	0.829986	0.791475	0.674457	0.624959	0.647011	0.781009	0.894188	0.883537	0.764122	0.625254	0.583886	0.651634	0.801123	0.884235	0.795161	0.696644	0.693788	0.769342	0.745284	0.739331	0.755741	0.707899	0.596536	0.613477	0.737348	0.78179	0.743952	0.762778
402	-0.36576	-0.0285485	0.128265	0.306956	0.349706	0.389613	0.56469	0.599872	0.502438	0.416615	0.514002	0.760219	1.04718	1.10044	0.891634	0.673477	0.583979	0.55945	0.547667	0.622242	0.75214	0.858277	0.784693	0.647981	0.58022	0.592435	0.725358	0.832482	0.818646	0.733873	0.648578	0.593091	0.612605	0.753148	0.854271	0.777954	0.703112	0.707382	0.769399	0.727332	0.712223	0.727983	0.678044	0.575417	0.615679	0.736706	0.764173	0.724962	0.768753
403	-0.35288	-0.0428917	0.191619	0.412934	0.420447	0.388705	0.520595	0.583934	0.524499	0.433638	0.493526	0.719223	1.03629	1.10278	0.895644	0.704067	0.647928	0.611879	0.580098	0.638461	0.75239	0.847962	0.765881	0.625045	0.54402	0.557587	0.678865	0.770558	0.758158	0.698618	0.651024	0.574096	0.547048	0.680347	0.80668	0.747355	0.682704	0.693821	0.756367	0.711764	0.69034	0.691183	0.623359	0.517982	0.588594	0.721777	0.741053	0.698495	0.756559
404	-0.251317	0.0525999	0.303386	0.489253	0.453511	0.375415	0.469569	0.550873	0.524137	0.445768	0.490446	0.682994	0.982478	1.04541	0.855244	0.688628	0.666236	0.636082	0.599924	0.646107	0.737484	0.809407	0.719051	0.590844	0.516959	0.528279	0.631343	0.718112	0.713204	0.672888	0.656334	0.566396	0.496205	0.611856	0.757209	0.716765	0.645594	0.646972	0.710697	0.686557	0.676787	0.663118	0.575448	0.478304	0.574339	0.705964	0.70803	0.658368	0.714533
405	-0.10453	0.172454	0.372728	0.499757	0.445608	0.34277	0.41312	0.511866	0.504654	0.437279	0.476538	0.641213	0.897292	0.93661	0.769733	0.620198	0.620492	0.613658	0.592727	0.648938	0.736367	0.778307	0.650807	0.521916	0.483115	0.509828	0.593369	0.670618	0.681935	0.674857	0.691562	0.591475	0.477249	0.557859	0.704083	0.68924	0.620153	0.604442	0.662271	0.667308	0.679645	0.656224	0.546355	0.472151	0.587212	0.693426	0.663604	0.611832	0.675811
406	0.0553893	0.289256	0.432946	0.508465	0.44179	0.322481	0.395708	0.527343	0.521679	0.454091	0.482819	0.61963	0.835581	0.860575	0.727855	0.589252	0.593489	0.609147	0.60571	0.676446	0.763919	0.7643	0.561004	0.403175	0.427535	0.512629	0.577646	0.620167	0.642959	0.669047	0.706841	0.607426	0.479341	0.526954	0.648836	0.653461	0.599849	0.568991	0.615787	0.64585	0.681392	0.670082	0.550181	0.479323	0.593492	0.678247	0.622362	0.574844	0.65674
407	0.239951	0.481732	0.619517	0.618633	0.498074	0.359462	0.429478	0.58316	0.568318	0.494953	0.518654	0.639408	0.832711	0.859909	0.748148	0.614271	0.632972	0.670127	0.660404	0.722133	0.803004	0.768161	0.503997	0.323362	0.393054	0.525649	0.573569	0.574511	0.599074	0.65238	0.700965	0.602051	0.469502	0.490384	0.59112	0.619677	0.580301	0.533659	0.565353	0.598433	0.648746	0.681833	0.585496	0.499363	0.598495	0.675621	0.604505	0.55143	0.641804
408	0.368222	0.693605	0.878913	0.776598	0.563137	0.389711	0.430319	0.590242	0.597762	0.543582	0.562023	0.657671	0.832218	0.864905	0.75396	0.627533	0.693751	0.750888	0.700001	0.734452	0.80937	0.755892	0.481303	0.315613	0.40018	0.540209	0.574258	0.549691	0.571671	0.643729	0.70196	0.59875	0.45537	0.464839	0.575918	0.636903	0.596446	0.524422	0.531362	0.554707	0.619525	0.700574	0.63834	0.532377	0.610839	0.684198	0.60216	0.525209	0.61824
409	0.384821	0.800234	1.01142	0.800816	0.50766	0.307886	0.327572	0.515697	0.587044	0.572819	0.592137	0.662301	0.80859	0.825312	0.702467	0.592623	0.721134	0.804965	0.709645	0.712673	0.783468	0.734004	0.49591	0.359816	0.43765	0.55369	0.564885	0.530209	0.553852	0.622878	0.689165	0.602516	0.471184	0.480156	0.603854	0.696199	0.671049	0.59568	0.572109	0.570984	0.637372	0.738284	0.697602	0.575779	0.62347	0.686019	0.597592	0.495751	0.596666
410	0.31074	0.774928	0.953523	0.643094	0.321142	0.164816	0.222848	0.447768	0.566053	0.581435	0.594241	0.630254	0.740339	0.755184	0.648963	0.555621	0.719269	0.838171	0.722772	0.684004	0.729862	0.691673	0.513755	0.412717	0.491473	0.59146	0.580289	0.529498	0.536066	0.580355	0.650646	0.587759	0.481206	0.506784	0.643118	0.75698	0.755087	0.687444	0.637505	0.609757	0.666302	0.767332	0.751193	0.639996	0.659747	0.69512	0.599356	0.491366	0.609829
411	0.179344	0.683849	0.824433	0.44968	0.132226	0.0584713	0.170478	0.391193	0.510087	0.551541	0.556637	0.554443	0.635721	0.685125	0.628267	0.542178	0.690508	0.832427	0.725588	0.654359	0.67685	0.653114	0.518429	0.439637	0.524191	0.623429	0.608211	0.542603	0.510439	0.523606	0.601598	0.555522	0.455815	0.505745	0.669421	0.80285	0.807748	0.734968	0.675042	0.637155	0.683316	0.780322	0.790532	0.708602	0.720617	0.728775	0.623426	0.513197	0.638426
412	0.0523198	0.622382	0.78455	0.399616	0.0747023	0.0405435	0.178814	0.365707	0.44973	0.50155	0.498546	0.48362	0.564594	0.656939	0.652419	0.579609	0.696259	0.832275	0.731329	0.643812	0.675548	0.678856	0.558531	0.482835	0.562141	0.649893	0.630813	0.555041	0.490014	0.484338	0.578844	0.553851	0.446598	0.493214	0.665178	0.814444	0.817888	0.735466	0.683663	0.652523	0.699391	0.802648	0.825715	0.762076	0.775681	0.760228	0.638713	0.52572	0.651674
413	-0.0133697	0.638756	0.875993	0.51932	0.152245	0.109988	0.269397	0.42985	0.458447	0.483501	0.459624	0.451827	0.551731	0.669116	0.694811	0.640469	0.748337	0.878011	0.778832	0.681654	0.719698	0.741453	0.635491	0.578917	0.654973	0.710182	0.659836	0.566005	0.493894	0.482056	0.576683	0.584767	0.488315	0.504801	0.640603	0.791054	0.802306	0.723068	0.683402	0.654512	0.714157	0.839704	0.859292	0.7872	0.79966	0.77981	0.659371	0.552636	0.667022
414	-0.0374594	0.670255	0.994655	0.696245	0.291833	0.227634	0.404529	0.542677	0.505282	0.4942	0.463574	0.463617	0.565538	0.685133	0.7299	0.711918	0.846978	0.985475	0.893539	0.785957	0.788419	0.793595	0.713687	0.698647	0.774131	0.792133	0.716017	0.607321	0.528107	0.506962	0.586623	0.633214	0.556377	0.530494	0.605008	0.737578	0.774168	0.727466	0.694437	0.651443	0.721577	0.867241	0.882903	0.799021	0.810377	0.801732	0.703215	0.612914	0.707136
415	-0.0641743	0.664369	1.04695	0.796886	0.371846	0.283851	0.467992	0.584372	0.48368	0.453276	0.453986	0.475562	0.564028	0.674525	0.738018	0.765044	0.938498	1.10087	1.02925	0.903049	0.840731	0.814086	0.764758	0.787308	0.855913	0.845693	0.779402	0.680818	0.58125	0.529391	0.584555	0.665407	0.614501	0.557129	0.574442	0.664338	0.721242	0.73103	0.703452	0.642176	0.716534	0.856972	0.870762	0.80993	0.84462	0.839099	0.748318	0.659751	0.733663
416	-0.108888	0.615206	1.02923	0.823916	0.387392	0.258346	0.435757	0.544112	0.400856	0.351263	0.39261	0.464863	0.547826	0.632799	0.694909	0.750601	0.952026	1.1493	1.11312	0.971853	0.858907	0.816761	0.789918	0.832774	0.892958	0.854999	0.807804	0.735316	0.621372	0.532215	0.56035	0.671897	0.65508	0.587423	0.583411	0.623692	0.666796	0.711907	0.682688	0.613804	0.694422	0.812031	0.81753	0.803898	0.883298	0.873798	0.767965	0.663046	0.715741
417	-0.151472	0.542548	0.968141	0.812139	0.384409	0.220483	0.406035	0.533447	0.359464	0.24782	0.287454	0.425769	0.528833	0.577853	0.626603	0.713529	0.930886	1.14015	1.13931	1.00166	0.875769	0.84116	0.81947	0.867723	0.928712	0.858057	0.814224	0.759473	0.634923	0.521099	0.530288	0.662935	0.668684	0.601062	0.606706	0.61651	0.627671	0.670138	0.640421	0.595142	0.682457	0.757601	0.735348	0.764186	0.886808	0.877844	0.764052	0.649751	0.675835
418	-0.17973	0.484119	0.907954	0.787772	0.396446	0.242926	0.446277	0.579995	0.377121	0.198979	0.211641	0.3987	0.529286	0.553293	0.589211	0.714282	0.935946	1.11455	1.13344	1.0236	0.906075	0.878668	0.846985	0.887124	0.949976	0.857196	0.810116	0.770871	0.637209	0.49591	0.482576	0.640901	0.673457	0.60937	0.619284	0.60774	0.581422	0.60899	0.607328	0.619812	0.705123	0.718431	0.664982	0.73364	0.879368	0.857866	0.744749	0.634126	0.634581
419	-0.146458	0.492738	0.91764	0.839859	0.486677	0.328801	0.512293	0.63219	0.419486	0.220572	0.233476	0.44162	0.55585	0.554675	0.589713	0.752022	0.967625	1.0928	1.11555	1.04663	0.93414	0.899158	0.862675	0.897927	0.949731	0.843069	0.793383	0.779524	0.656041	0.490613	0.447593	0.630259	0.70413	0.654372	0.649734	0.598956	0.536221	0.568399	0.603064	0.657932	0.730816	0.701333	0.638487	0.737631	0.890313	0.848711	0.72632	0.614397	0.601031
420	-0.038988	0.547687	0.984813	0.974505	0.649484	0.446813	0.576733	0.68421	0.474625	0.285329	0.325727	0.530464	0.607423	0.593822	0.622862	0.786185	0.992177	1.08356	1.10133	1.05945	0.939408	0.887529	0.862732	0.913949	0.954944	0.841817	0.791168	0.791893	0.686399	0.516769	0.44715	0.626018	0.730992	0.700419	0.671427	0.573311	0.495033	0.564005	0.623613	0.673506	0.730151	0.697997	0.639371	0.745263	0.899774	0.85769	0.733838	0.623636	0.609523
421	0.149136	0.621873	1.05228	1.11441	0.819892	0.583089	0.674207	0.77713	0.565482	0.391857	0.47188	0.664568	0.716056	0.702314	0.703906	0.819855	0.997387	1.06217	1.06647	1.04142	0.920309	0.846662	0.834746	0.911461	0.963936	0.881512	0.844351	0.82653	0.708666	0.543168	0.458051	0.614586	0.730909	0.715946	0.676203	0.556805	0.478199	0.568714	0.634541	0.671639	0.724036	0.702217	0.645533	0.734675	0.880411	0.859933	0.768044	0.67947	0.668639
422	0.379603	0.69472	1.06157	1.15894	0.91406	0.693752	0.780679	0.887577	0.687582	0.54237	0.655437	0.834243	0.864519	0.846864	0.828957	0.893884	1.01907	1.02917	0.994425	0.991277	0.905163	0.826248	0.811376	0.886321	0.964717	0.945552	0.922845	0.865367	0.713109	0.546732	0.461153	0.60588	0.718959	0.710721	0.686257	0.584974	0.504474	0.563993	0.622626	0.677527	0.744239	0.724367	0.665222	0.724602	0.8474	0.847865	0.795049	0.738862	0.739659
423	0.533324	0.720979	1.01476	1.11927	0.917788	0.710906	0.794446	0.930457	0.790692	0.680287	0.789908	0.949824	0.971299	0.958618	0.937004	0.961477	1.03041	0.962701	0.85885	0.875122	0.86177	0.816372	0.796546	0.852233	0.96432	0.999983	0.962327	0.862971	0.69296	0.53998	0.470628	0.60091	0.696141	0.699637	0.704666	0.63334	0.548543	0.558712	0.611208	0.693666	0.768699	0.749946	0.691036	0.720793	0.813293	0.818243	0.774515	0.737887	0.772975
424	0.520344	0.627114	0.912586	1.04933	0.883715	0.688758	0.771672	0.945602	0.8769	0.776723	0.837369	0.980839	1.02936	1.02512	0.976395	0.954559	0.987133	0.869512	0.713128	0.748511	0.812725	0.821416	0.798191	0.822328	0.952155	1.01458	0.944357	0.822473	0.660728	0.529858	0.483861	0.597759	0.674088	0.684176	0.699705	0.661475	0.595265	0.580499	0.628303	0.714556	0.778712	0.759488	0.700556	0.704533	0.763935	0.770124	0.728668	0.704635	0.78093
425	0.429797	0.464649	0.770294	0.962697	0.851388	0.715596	0.83774	1.02632	0.962635	0.836427	0.836835	0.970012	1.06261	1.05393	0.965137	0.907498	0.927177	0.795187	0.625889	0.676172	0.783211	0.842477	0.83384	0.818746	0.927034	0.997862	0.910741	0.78956	0.64573	0.528111	0.50179	0.610489	0.679248	0.680365	0.675977	0.663168	0.636016	0.625397	0.663547	0.72165	0.766959	0.754973	0.695582	0.668265	0.698556	0.728096	0.718538	0.720231	0.818816
426	0.403529	0.363192	0.653911	0.884559	0.830301	0.775432	0.943588	1.11278	0.99251	0.835093	0.813115	0.945027	1.07266	1.07601	0.969331	0.880125	0.880334	0.738868	0.569979	0.628278	0.74854	0.840728	0.863627	0.822466	0.893342	0.96834	0.881015	0.765113	0.639759	0.529553	0.510808	0.618895	0.698361	0.694942	0.66142	0.657784	0.660152	0.66299	0.689861	0.711181	0.754204	0.76536	0.703765	0.641157	0.654432	0.718455	0.7477	0.778683	0.883715
427	0.446908	0.368278	0.616879	0.835707	0.797261	0.791353	0.981186	1.13106	0.968016	0.798924	0.779129	0.910441	1.07124	1.10723	0.981506	0.844439	0.82994	0.704768	0.532267	0.580731	0.700906	0.811308	0.855871	0.799848	0.849821	0.940834	0.857767	0.726596	0.611537	0.516467	0.498402	0.606105	0.706646	0.708954	0.657362	0.664024	0.684193	0.688381	0.697886	0.695475	0.75026	0.788194	0.723682	0.626627	0.627793	0.716652	0.764625	0.809141	0.928429
428	0.456162	0.386861	0.61389	0.792968	0.735601	0.748339	0.946902	1.09837	0.927706	0.754572	0.725586	0.846795	1.05655	1.13997	0.972597	0.773463	0.774128	0.700992	0.518568	0.530235	0.6466	0.768641	0.807031	0.73138	0.779313	0.894992	0.824728	0.677337	0.571572	0.500007	0.488053	0.600301	0.70711	0.700285	0.641207	0.667107	0.701848	0.697831	0.690354	0.674245	0.740253	0.803315	0.746417	0.624458	0.604796	0.697857	0.744121	0.791045	0.934271
429	0.366425	0.316938	0.547118	0.711892	0.648947	0.679559	0.88817	1.04184	0.868984	0.694148	0.663155	0.789691	1.04015	1.14207	0.925121	0.689538	0.729355	0.706318	0.514175	0.487397	0.605918	0.740935	0.765298	0.664056	0.697787	0.820262	0.777108	0.646433	0.551822	0.499316	0.508348	0.628601	0.714291	0.681683	0.633962	0.682437	0.719121	0.702653	0.687625	0.659712	0.716008	0.789406	0.756603	0.63416	0.598484	0.691114	0.72967	0.762856	0.914546
430	0.170252	0.148272	0.389246	0.5644	0.513632	0.545703	0.757167	0.930258	0.780036	0.603511	0.561254	0.691573	0.968261	1.07128	0.83756	0.621658	0.702898	0.699515	0.511041	0.471895	0.578813	0.715398	0.737477	0.614574	0.612695	0.726778	0.722356	0.635247	0.559081	0.518625	0.535031	0.64419	0.709915	0.675248	0.654101	0.709801	0.739225	0.723901	0.721753	0.693753	0.719463	0.761305	0.745269	0.6574	0.625297	0.704421	0.727141	0.731931	0.867933
431	-0.121494	-0.077925	0.177435	0.347953	0.300524	0.335556	0.571213	0.786153	0.665983	0.475578	0.421205	0.552822	0.853036	0.960324	0.725034	0.540943	0.650432	0.669412	0.517493	0.479061	0.546566	0.673556	0.715419	0.597661	0.555677	0.636179	0.649915	0.600403	0.552546	0.533878	0.54492	0.626036	0.6908	0.684563	0.688652	0.735006	0.755429	0.75003	0.776195	0.757566	0.740906	0.727943	0.719635	0.676501	0.658519	0.722745	0.734665	0.71137	0.81794
432	-0.395332	-0.250021	0.0444379	0.200819	0.129765	0.178683	0.458314	0.699363	0.575905	0.350801	0.30406	0.454908	0.773278	0.875622	0.618067	0.44992	0.595449	0.658459	0.54306	0.499101	0.540524	0.664355	0.716476	0.601361	0.513191	0.549767	0.570036	0.535616	0.499848	0.513061	0.535606	0.600063	0.66743	0.680519	0.698742	0.745281	0.776208	0.784376	0.826324	0.806761	0.747091	0.699494	0.710833	0.692833	0.679198	0.738164	0.750739	0.719207	0.80647
433	-0.529566	-0.298785	0.0101499	0.14594	0.0698044	0.144051	0.430462	0.653599	0.517903	0.270923	0.242803	0.415313	0.734641	0.838117	0.565068	0.395089	0.548839	0.643213	0.557426	0.525841	0.587645	0.710418	0.739748	0.616116	0.487986	0.488567	0.526628	0.503828	0.456705	0.486323	0.527135	0.595861	0.655652	0.64824	0.677299	0.760357	0.818537	0.821606	0.853899	0.84231	0.777855	0.733817	0.764065	0.733729	0.700285	0.752659	0.770628	0.751144	0.826248
434	-0.55893	-0.25474	0.0270534	0.123961	0.0770103	0.168073	0.395483	0.569671	0.442137	0.204392	0.206263	0.388961	0.685101	0.809283	0.564868	0.396488	0.523343	0.625445	0.561804	0.550124	0.643303	0.742659	0.730074	0.626321	0.506313	0.481283	0.526648	0.524758	0.46433	0.484407	0.530782	0.613334	0.665404	0.62398	0.662064	0.786799	0.863443	0.84816	0.854786	0.868302	0.837838	0.811145	0.840969	0.778737	0.71775	0.761935	0.788693	0.787764	0.843033
435	-0.602982	-0.251273	0.0208978	0.100178	0.0906856	0.182086	0.334152	0.464629	0.370721	0.166377	0.196534	0.377713	0.639178	0.776562	0.576685	0.421681	0.528799	0.640114	0.584043	0.558699	0.661136	0.738576	0.700706	0.638224	0.552797	0.508332	0.554394	0.583973	0.521554	0.516121	0.548934	0.618066	0.657789	0.6136	0.670817	0.812913	0.890564	0.874013	0.864327	0.890452	0.882001	0.853959	0.863329	0.784927	0.72174	0.776157	0.820447	0.826853	0.846637
436	-0.650986	-0.321298	-0.0294573	0.0743703	0.089594	0.19556	0.328737	0.437465	0.370249	0.201655	0.243653	0.414169	0.637585	0.759396	0.583235	0.433041	0.522535	0.645613	0.597286	0.5481	0.655596	0.733834	0.687182	0.643903	0.576526	0.528196	0.589133	0.652215	0.587094	0.552784	0.577273	0.611936	0.617738	0.587374	0.663621	0.801253	0.880996	0.889932	0.896103	0.924747	0.905313	0.854516	0.840935	0.767519	0.719352	0.793533	0.858148	0.865343	0.845368
437	-0.586776	-0.308749	0.00264831	0.132096	0.130726	0.249141	0.4002	0.514344	0.46767	0.320176	0.355313	0.515116	0.696345	0.78854	0.63829	0.495187	0.547243	0.649234	0.60882	0.562115	0.681019	0.768544	0.724891	0.681007	0.615392	0.57793	0.656282	0.73578	0.66335	0.593727	0.603009	0.609196	0.578719	0.547606	0.622816	0.749293	0.849187	0.897548	0.927023	0.960888	0.928312	0.858498	0.832728	0.772476	0.732936	0.794897	0.851417	0.868241	0.843261
438	-0.42847	-0.169066	0.165593	0.308291	0.255162	0.337248	0.480555	0.620781	0.608391	0.479568	0.50517	0.650335	0.788083	0.851371	0.727461	0.604722	0.63107	0.694734	0.651596	0.622736	0.753827	0.848544	0.813575	0.771659	0.698473	0.653888	0.723919	0.807224	0.739128	0.621016	0.577828	0.575697	0.556518	0.534959	0.604064	0.711009	0.818957	0.892314	0.93099	0.981057	0.960758	0.880181	0.835913	0.780714	0.753344	0.799137	0.83728	0.865401	0.857328
439	-0.296153	-0.0192628	0.345245	0.494368	0.374171	0.38863	0.503785	0.673881	0.694278	0.589285	0.630489	0.768649	0.871046	0.912227	0.793649	0.678005	0.69777	0.745525	0.700938	0.68638	0.832597	0.942421	0.909434	0.864092	0.776154	0.704012	0.745919	0.84461	0.807291	0.635817	0.526246	0.53771	0.566093	0.570784	0.637013	0.704933	0.780332	0.853386	0.895405	0.959681	0.97185	0.900738	0.826611	0.749121	0.741728	0.812633	0.860239	0.894528	0.893498
440	-0.192433	0.0918979	0.472511	0.628614	0.46178	0.430882	0.522856	0.689154	0.691132	0.593669	0.668218	0.816257	0.921195	0.990234	0.89622	0.771313	0.760232	0.780321	0.727113	0.719141	0.882403	1.00922	0.965863	0.905545	0.814233	0.734771	0.760212	0.878721	0.877878	0.663279	0.503485	0.525317	0.581765	0.601796	0.665731	0.697443	0.746524	0.826133	0.873012	0.93686	0.977291	0.921616	0.814762	0.700878	0.702845	0.806854	0.890799	0.936563	0.932722
441	-0.081913	0.193105	0.54325	0.684145	0.496376	0.448228	0.525672	0.658278	0.621024	0.534305	0.639668	0.799282	0.927051	1.05626	1.03415	0.915517	0.863757	0.838828	0.756786	0.731756	0.895173	1.03685	0.994451	0.925801	0.847305	0.775739	0.786445	0.908937	0.939377	0.711849	0.518367	0.527295	0.583744	0.61217	0.675773	0.674262	0.718137	0.831515	0.881262	0.921834	0.976679	0.933002	0.794595	0.660917	0.674023	0.791085	0.91271	0.976117	0.958666
442	-0.0126767	0.266898	0.594832	0.734917	0.533321	0.460939	0.532746	0.627005	0.563918	0.521342	0.647684	0.80687	0.951038	1.12228	1.16655	1.05295	0.968652	0.908131	0.802243	0.747191	0.873068	1.0099	0.989098	0.934917	0.872193	0.807177	0.799731	0.906689	0.951897	0.739529	0.525327	0.501858	0.555723	0.61971	0.696646	0.653865	0.686629	0.836673	0.88288	0.892913	0.955396	0.930842	0.778753	0.639972	0.662165	0.782102	0.936654	1.02062	0.986615
443	-0.0194313	0.270011	0.622921	0.799996	0.587593	0.492327	0.573838	0.638904	0.55033	0.554396	0.690754	0.853153	1.00977	1.1825	1.24266	1.12524	1.01409	0.934136	0.837961	0.774136	0.84129	0.952428	0.963825	0.93493	0.879241	0.817313	0.79081	0.873737	0.922257	0.72152	0.492493	0.45675	0.523128	0.622929	0.703273	0.621995	0.641593	0.812963	0.867865	0.871479	0.943573	0.939382	0.791171	0.648056	0.663332	0.781243	0.959401	1.06951	1.03445
444	-0.0214065	0.271931	0.643426	0.849582	0.634304	0.530284	0.63565	0.698218	0.575147	0.577324	0.703315	0.883289	1.05873	1.21016	1.24957	1.1364	1.01048	0.915149	0.837466	0.793364	0.82563	0.909969	0.938762	0.921502	0.863722	0.797558	0.75083	0.817967	0.882735	0.703441	0.478325	0.450515	0.511931	0.607581	0.686515	0.599307	0.624313	0.797817	0.859701	0.874553	0.955707	0.95509	0.809106	0.659843	0.659454	0.76316	0.94144	1.07768	1.06739
445	0.0111736	0.318665	0.661277	0.850148	0.633666	0.516697	0.638823	0.72647	0.593012	0.564117	0.652992	0.846471	1.04517	1.18269	1.21221	1.11712	0.992374	0.897116	0.835135	0.797716	0.800313	0.870975	0.913739	0.900221	0.847674	0.774761	0.704776	0.766165	0.857383	0.711671	0.499222	0.477838	0.526649	0.607043	0.690115	0.607649	0.634878	0.794837	0.843443	0.871893	0.967493	0.95709	0.802792	0.644094	0.633715	0.723408	0.891022	1.04699	1.06845
446	0.0122991	0.330715	0.609635	0.759909	0.555589	0.425079	0.565396	0.681516	0.543693	0.493264	0.575344	0.799746	1.01315	1.12487	1.15463	1.09376	0.997846	0.929429	0.875365	0.808268	0.766385	0.825064	0.870291	0.85804	0.828964	0.760744	0.672167	0.732305	0.843819	0.736265	0.532813	0.501667	0.548688	0.630393	0.716214	0.627342	0.642829	0.789022	0.825181	0.859011	0.955146	0.931775	0.773682	0.610892	0.610772	0.713993	0.879286	1.02771	1.05275
447	-0.0318085	0.294679	0.523892	0.647836	0.454856	0.315897	0.476762	0.60105	0.442124	0.393118	0.523554	0.799295	1.00519	1.06627	1.09833	1.08248	1.03156	0.998995	0.943115	0.832896	0.750181	0.793443	0.815905	0.787371	0.789675	0.752876	0.660692	0.704991	0.813383	0.754337	0.578624	0.530113	0.55999	0.635723	0.717161	0.630959	0.641557	0.776492	0.81474	0.848673	0.932564	0.898031	0.740507	0.587415	0.611608	0.743167	0.915877	1.03948	1.03115
448	-0.0530995	0.277202	0.474846	0.571891	0.390734	0.255789	0.425986	0.554904	0.392696	0.359966	0.527923	0.842943	1.03276	1.05176	1.10024	1.11236	1.06905	1.04465	0.988429	0.858392	0.76151	0.799077	0.793113	0.728343	0.749448	0.757285	0.667518	0.672727	0.761593	0.768166	0.649717	0.577941	0.562398	0.615529	0.70033	0.64161	0.654738	0.771373	0.816078	0.85521	0.922742	0.865844	0.700166	0.568777	0.621177	0.774634	0.950906	1.04908	1.00026
449	-0.0586507	0.299855	0.48361	0.527982	0.353609	0.242097	0.415313	0.571104	0.439625	0.417761	0.588027	0.927707	1.09473	1.06898	1.11179	1.12023	1.06107	1.0472	1.01916	0.89842	0.799299	0.830982	0.802502	0.703226	0.726653	0.775766	0.69684	0.663243	0.726645	0.78121	0.715918	0.625795	0.575896	0.602601	0.694422	0.683479	0.696138	0.769779	0.800181	0.847043	0.905079	0.8187	0.637079	0.532502	0.618137	0.78483	0.944881	1.02056	0.948957
450	-0.116936	0.305553	0.518991	0.527589	0.367031	0.291898	0.445019	0.60841	0.499116	0.47219	0.649568	1.02223	1.17996	1.1161	1.10967	1.08478	1.01176	1.01092	1.02421	0.941045	0.848687	0.866454	0.827006	0.712255	0.72664	0.811884	0.754503	0.690981	0.729732	0.797881	0.759811	0.669004	0.613149	0.621588	0.719287	0.757353	0.767359	0.782649	0.775478	0.812156	0.858061	0.756849	0.579422	0.50065	0.620383	0.797432	0.921206	0.965705	0.893661
451	-0.222126	0.266462	0.523777	0.524742	0.396329	0.367054	0.484266	0.615145	0.511229	0.489468	0.689154	1.0695	1.22765	1.15282	1.08495	1.03309	0.966248	0.954458	0.975531	0.935385	0.875329	0.894179	0.853549	0.729279	0.733714	0.857638	0.827705	0.737642	0.754743	0.813626	0.774218	0.693216	0.658499	0.672442	0.778057	0.840969	0.851828	0.830351	0.784309	0.779412	0.790058	0.690165	0.545544	0.489811	0.633712	0.820334	0.908833	0.91501	0.846942
452	-0.359281	0.185297	0.462676	0.45692	0.36551	0.386071	0.487767	0.580208	0.47408	0.483365	0.71006	1.05563	1.19219	1.12055	1.02619	0.968234	0.92087	0.892409	0.902247	0.895081	0.876518	0.905881	0.85525	0.723563	0.739215	0.906191	0.902443	0.796133	0.79256	0.834357	0.784818	0.709586	0.69365	0.720632	0.837586	0.907534	0.935372	0.921356	0.846814	0.781096	0.74812	0.651994	0.530797	0.484756	0.644187	0.849807	0.929466	0.90045	0.822925
453	-0.528422	0.0469418	0.329273	0.31781	0.251021	0.327434	0.454723	0.514012	0.391349	0.452561	0.717217	1.0089	1.10861	1.05018	0.959653	0.896694	0.865738	0.828032	0.832511	0.858305	0.876075	0.908831	0.841204	0.716205	0.754357	0.93923	0.938691	0.831098	0.816364	0.852614	0.802107	0.718809	0.706492	0.751478	0.879573	0.944613	0.998471	1.03112	0.959537	0.842004	0.757313	0.653941	0.545396	0.507454	0.674654	0.901942	0.986483	0.927266	0.838319
454	-0.751496	-0.144701	0.171384	0.176604	0.124718	0.245801	0.410957	0.442851	0.29361	0.390822	0.692479	0.951873	1.04053	1.01195	0.928968	0.84651	0.803057	0.737054	0.73698	0.810968	0.880502	0.921856	0.848438	0.740874	0.78852	0.95699	0.933922	0.81771	0.79384	0.845262	0.819715	0.731238	0.711206	0.768534	0.901596	0.958879	1.02707	1.11204	1.0767	0.925222	0.78217	0.662862	0.566554	0.552787	0.73553	0.98204	1.0606	0.959589	0.859354
455	-0.939393	-0.290893	0.0876786	0.123594	0.0708433	0.198732	0.371578	0.398613	0.25384	0.356122	0.647767	0.873759	0.977007	0.986279	0.892181	0.779446	0.72595	0.637254	0.625723	0.748723	0.872597	0.92912	0.86657	0.784049	0.839589	0.989219	0.944508	0.794355	0.756914	0.842312	0.846705	0.74178	0.705372	0.77159	0.901778	0.946627	1.02286	1.15288	1.15243	0.972828	0.78643	0.660205	0.577749	0.599848	0.80001	1.05346	1.11432	0.961474	0.844826
456	-1.03338	-0.352764	0.0734043	0.13347	0.075526	0.193501	0.357861	0.389999	0.265418	0.354738	0.599818	0.763093	0.864351	0.90621	0.798594	0.669183	0.639792	0.564845	0.545446	0.687075	0.832514	0.894638	0.854674	0.805419	0.876817	1.0146	0.96229	0.789879	0.751218	0.868503	0.888335	0.763156	0.708594	0.771011	0.878751	0.895598	0.99456	1.17799	1.19057	0.985673	0.782431	0.664133	0.594419	0.633457	0.83336	1.07557	1.11835	0.926722	0.793032
457	-1.08098	-0.416049	0.0376961	0.132802	0.0800015	0.190599	0.353463	0.378912	0.252513	0.318361	0.520178	0.624794	0.726695	0.804584	0.679277	0.538117	0.554758	0.522159	0.507317	0.636925	0.759609	0.799736	0.783424	0.784802	0.887843	1.01127	0.946419	0.772532	0.752509	0.893088	0.9207	0.792733	0.724417	0.762417	0.829462	0.808497	0.937867	1.17351	1.18067	0.960777	0.779181	0.694162	0.636271	0.659973	0.835703	1.0554	1.08253	0.883205	0.749854
458	-1.06117	-0.468797	0.00289405	0.155443	0.10173	0.182562	0.34685	0.360095	0.206622	0.240665	0.411553	0.489262	0.62083	0.749727	0.607752	0.435827	0.468537	0.463025	0.455872	0.572701	0.66325	0.686969	0.704429	0.759207	0.882701	0.977792	0.894239	0.727132	0.717058	0.873294	0.917821	0.805218	0.728971	0.743367	0.773424	0.71215	0.858881	1.14538	1.16432	0.945499	0.793332	0.744701	0.694242	0.699197	0.841566	1.03287	1.034	0.832367	0.716747
459	-0.878943	-0.38375	0.0411522	0.222471	0.154561	0.170962	0.318646	0.339898	0.178645	0.207565	0.368041	0.437764	0.592407	0.74119	0.581316	0.389967	0.425174	0.413854	0.394872	0.505654	0.583486	0.622264	0.664699	0.72779	0.846151	0.927305	0.835141	0.672139	0.65744	0.82557	0.903498	0.812236	0.718639	0.711217	0.723303	0.639896	0.783603	1.11289	1.16909	0.951079	0.80613	0.784583	0.732169	0.71714	0.826964	0.996691	0.985127	0.789111	0.692148
460	-0.578811	-0.146628	0.166513	0.312332	0.197985	0.126897	0.240386	0.299037	0.171093	0.224965	0.391991	0.471198	0.631277	0.767009	0.597225	0.412136	0.448016	0.40693	0.367943	0.479321	0.555605	0.605122	0.623077	0.648465	0.777073	0.880333	0.786995	0.625618	0.611875	0.791013	0.911927	0.852032	0.73958	0.69441	0.688591	0.602781	0.71711	1.05493	1.16055	0.951509	0.802753	0.809766	0.766047	0.729655	0.799988	0.942413	0.944353	0.776502	0.69197
461	-0.326065	0.0789803	0.305329	0.392701	0.212556	0.0712381	0.156677	0.243466	0.152277	0.224044	0.405853	0.515799	0.679704	0.796666	0.634903	0.477678	0.523622	0.464942	0.41298	0.515935	0.588191	0.623647	0.58331	0.556363	0.710817	0.851698	0.762761	0.597037	0.581877	0.774276	0.935598	0.916762	0.811347	0.73532	0.697001	0.602684	0.673968	0.988709	1.13427	0.948312	0.796895	0.8181	0.788975	0.746787	0.78455	0.894169	0.915209	0.783034	0.710481
462	-0.19278	0.199823	0.387491	0.422755	0.204525	0.0389268	0.105443	0.193783	0.12665	0.200196	0.394814	0.540752	0.708033	0.80235	0.662592	0.542925	0.607646	0.574468	0.532786	0.607861	0.654353	0.65479	0.57034	0.515352	0.681933	0.844752	0.771656	0.597824	0.560397	0.756231	0.944287	0.945927	0.850377	0.77781	0.732317	0.628305	0.659793	0.9384	1.08692	0.913114	0.77005	0.796615	0.77861	0.74739	0.779626	0.865187	0.896602	0.788413	0.711372
463	-0.0892177	0.280237	0.442754	0.439549	0.213952	0.0604813	0.115869	0.183025	0.1124	0.178925	0.37903	0.550061	0.713375	0.787435	0.679866	0.602961	0.687209	0.693044	0.670086	0.704893	0.701441	0.667558	0.574482	0.522709	0.679215	0.834284	0.778669	0.603051	0.539775	0.732994	0.934947	0.935578	0.837384	0.784979	0.762342	0.668226	0.673514	0.909424	1.02212	0.843402	0.72117	0.756645	0.74657	0.728832	0.776071	0.848555	0.88879	0.804802	0.714255
464	0.0112621	0.346288	0.478271	0.441778	0.2194	0.105737	0.177737	0.222912	0.124182	0.181957	0.381277	0.554905	0.700422	0.761316	0.685658	0.648375	0.742769	0.763571	0.759641	0.765549	0.71041	0.657695	0.576198	0.537234	0.671047	0.810761	0.780236	0.622805	0.538265	0.703948	0.897929	0.89908	0.808311	0.780089	0.784263	0.707516	0.68787	0.877852	0.955238	0.776422	0.672009	0.716801	0.722662	0.715945	0.773143	0.833688	0.88076	0.821889	0.724331
465	0.0541302	0.379534	0.483412	0.400152	0.168852	0.0995281	0.221611	0.287337	0.162667	0.201457	0.400638	0.57161	0.688101	0.725344	0.670029	0.663388	0.752815	0.772613	0.795764	0.797401	0.710617	0.64936	0.579597	0.552925	0.674218	0.802626	0.788074	0.657112	0.564739	0.684767	0.850752	0.859229	0.79369	0.80149	0.832734	0.770834	0.723247	0.859044	0.914176	0.745099	0.641635	0.682254	0.703248	0.714713	0.801416	0.868322	0.903078	0.82958	0.71964
466	0.0206876	0.37286	0.454173	0.31507	0.0648349	0.030494	0.208893	0.313173	0.182797	0.207424	0.419909	0.592883	0.671313	0.678981	0.643635	0.663598	0.749915	0.77313	0.814845	0.824722	0.731593	0.668162	0.603112	0.572668	0.680937	0.807508	0.808995	0.701573	0.608787	0.683499	0.819386	0.835276	0.79164	0.82985	0.87491	0.816045	0.751071	0.853906	0.910872	0.767291	0.659725	0.67353	0.689725	0.71962	0.858715	0.949439	0.960198	0.838438	0.69714
467	-0.064555	0.323765	0.397897	0.224794	-0.0360891	-0.0514189	0.159981	0.292676	0.1726	0.186765	0.419442	0.623262	0.684738	0.653353	0.629442	0.678411	0.771956	0.793257	0.825505	0.847418	0.770078	0.702966	0.633853	0.591983	0.679877	0.792829	0.811029	0.733188	0.648709	0.686752	0.801903	0.826583	0.80189	0.855262	0.891873	0.827966	0.754031	0.837663	0.904838	0.800648	0.713559	0.699492	0.697418	0.735273	0.92426	1.03653	1.02482	0.863041	0.682497
468	-0.184943	0.241126	0.352527	0.188343	-0.0773206	-0.089576	0.152982	0.305072	0.181044	0.170365	0.410814	0.652404	0.718135	0.650387	0.632426	0.707146	0.802417	0.805778	0.804645	0.840138	0.79315	0.713607	0.626623	0.581205	0.660412	0.744612	0.766485	0.72418	0.666621	0.682816	0.777472	0.812288	0.816119	0.880701	0.903428	0.837629	0.759468	0.81717	0.879719	0.811144	0.762284	0.726668	0.694758	0.736298	0.974421	1.10395	1.05939	0.868154	0.675678
469	-0.323366	0.126825	0.318737	0.178153	-0.0997755	-0.0986012	0.205629	0.3709	0.222843	0.182872	0.396805	0.617373	0.682462	0.618601	0.616194	0.693306	0.778155	0.782706	0.756767	0.789355	0.766144	0.68558	0.594862	0.56087	0.633181	0.68032	0.695065	0.693035	0.683918	0.691713	0.756929	0.790392	0.814773	0.889972	0.90154	0.822262	0.742665	0.786768	0.844802	0.804895	0.784994	0.718696	0.643404	0.685226	0.973576	1.13042	1.04878	0.830315	0.656815
470	-0.463005	-0.000185188	0.271475	0.143042	-0.147248	-0.118586	0.25194	0.423062	0.259886	0.2069	0.372876	0.537181	0.61677	0.589615	0.578817	0.618077	0.68218	0.720557	0.706471	0.721079	0.696325	0.631883	0.569741	0.56231	0.623312	0.630079	0.625051	0.65639	0.707284	0.711469	0.736852	0.755455	0.775075	0.858995	0.884261	0.792826	0.708433	0.750129	0.807652	0.796997	0.799946	0.698156	0.582069	0.615998	0.928237	1.11471	1.02598	0.793484	0.631396
471	-0.572455	-0.0826362	0.217676	0.0960779	-0.18933	-0.143871	0.259959	0.434457	0.277518	0.217374	0.331855	0.453936	0.556418	0.564763	0.534788	0.524454	0.557203	0.620295	0.635076	0.647993	0.615495	0.569982	0.558758	0.578543	0.610835	0.576432	0.560723	0.631646	0.748198	0.756399	0.733534	0.712929	0.703707	0.793024	0.852862	0.771275	0.67797	0.704506	0.761295	0.794606	0.830367	0.699737	0.555126	0.579348	0.884086	1.08177	1.01677	0.796722	0.63202
472	-0.717477	-0.176663	0.125145	0.0139358	-0.263676	-0.205981	0.224591	0.405689	0.246993	0.16727	0.249083	0.36035	0.481651	0.517772	0.501033	0.482213	0.50131	0.557925	0.565107	0.576533	0.549341	0.518437	0.545072	0.580718	0.581357	0.519492	0.514905	0.628103	0.785152	0.796847	0.73756	0.667574	0.625864	0.728775	0.837984	0.785385	0.679958	0.675623	0.738392	0.825024	0.895548	0.739127	0.575129	0.5924	0.868778	1.05389	1.01838	0.829117	0.675018
473	-0.892863	-0.289233	0.0298371	-0.074763	-0.355139	-0.286068	0.165823	0.346408	0.173205	0.0797939	0.166655	0.284785	0.416557	0.48221	0.496302	0.474188	0.490975	0.54031	0.519851	0.516679	0.504088	0.489117	0.535913	0.579003	0.557383	0.488311	0.508669	0.649406	0.815412	0.833032	0.750327	0.628714	0.560047	0.671084	0.817223	0.806752	0.719006	0.698661	0.770113	0.902156	0.99502	0.808364	0.619132	0.624673	0.86463	1.02385	1.00816	0.854441	0.722186
474	-0.939904	-0.305957	0.0310538	-0.0845404	-0.377404	-0.292169	0.173719	0.340875	0.156791	0.064891	0.171927	0.298778	0.44468	0.532403	0.550188	0.484947	0.480364	0.537974	0.502565	0.473769	0.475862	0.484962	0.534671	0.581863	0.556876	0.500716	0.548158	0.695931	0.848514	0.875088	0.781399	0.617571	0.524479	0.619903	0.78196	0.825746	0.773403	0.737962	0.808776	0.975615	1.0829	0.874749	0.66937	0.663924	0.855885	0.972284	0.968056	0.861956	0.764223
475	-0.800091	-0.178943	0.139049	-0.000294923	-0.297937	-0.190714	0.288138	0.437568	0.232821	0.139156	0.269647	0.417974	0.571099	0.64589	0.635995	0.519304	0.480922	0.549797	0.515043	0.469214	0.488322	0.520487	0.545588	0.582108	0.571638	0.542278	0.604024	0.741803	0.873514	0.910678	0.82909	0.656962	0.551673	0.621814	0.793054	0.868613	0.815228	0.753155	0.824696	1.02126	1.13738	0.915027	0.700047	0.687466	0.827573	0.905543	0.914336	0.86529	0.813849
476	-0.641524	-0.034	0.266782	0.122746	-0.171513	-0.0579222	0.414977	0.551093	0.323582	0.218499	0.379394	0.571953	0.71744	0.746835	0.691526	0.542704	0.489598	0.57644	0.565246	0.530132	0.554451	0.583804	0.571355	0.593253	0.607769	0.598418	0.648013	0.769698	0.891334	0.934581	0.87617	0.730224	0.624009	0.679892	0.879306	0.968203	0.874156	0.769888	0.838664	1.05308	1.16812	0.930798	0.708905	0.69159	0.787235	0.85366	0.883368	0.871936	0.854678
477	-0.600079	-0.0135985	0.314851	0.211907	-0.0766681	0.0172352	0.462072	0.599884	0.378582	0.252898	0.444225	0.704351	0.847943	0.828228	0.736189	0.579167	0.525656	0.638156	0.669357	0.654563	0.647422	0.638121	0.616935	0.652585	0.686499	0.675769	0.697323	0.808202	0.93639	0.979264	0.924167	0.800332	0.701626	0.758098	0.982837	1.07788	0.960246	0.832665	0.89607	1.09692	1.18359	0.937648	0.730005	0.714392	0.77341	0.833173	0.877129	0.882072	0.87505
478	-0.680058	-0.144526	0.235186	0.199044	-0.0544372	0.038572	0.436783	0.55583	0.356086	0.233994	0.469384	0.80001	0.94054	0.870094	0.748098	0.605984	0.579724	0.716224	0.775163	0.760959	0.694607	0.636	0.643905	0.726154	0.77751	0.752926	0.75531	0.869416	0.993109	1.01271	0.941575	0.825153	0.732227	0.793415	1.02639	1.12396	1.01139	0.894699	0.973047	1.13824	1.16939	0.924006	0.755871	0.753806	0.786109	0.826263	0.873591	0.899604	0.897846
479	-0.760551	-0.272021	0.146027	0.163798	-0.0300186	0.0855187	0.421164	0.483384	0.301271	0.22407	0.508285	0.872865	0.985109	0.857928	0.722605	0.626581	0.643429	0.770097	0.817468	0.805845	0.712098	0.619292	0.648872	0.767867	0.843592	0.81375	0.805486	0.918878	1.01781	1.00208	0.924181	0.815157	0.711868	0.759663	0.992071	1.09759	0.993309	0.889259	0.996457	1.13569	1.12225	0.896163	0.774822	0.78129	0.796619	0.816483	0.856884	0.91565	0.943843
480	-0.771202	-0.304822	0.151791	0.220994	0.0746019	0.186845	0.459933	0.453885	0.256064	0.229243	0.570113	0.960709	1.03438	0.839594	0.691066	0.654557	0.709711	0.793432	0.812814	0.816704	0.724098	0.616907	0.655636	0.790654	0.891072	0.860204	0.833913	0.938391	1.01944	0.980126	0.906222	0.804241	0.684171	0.708891	0.928008	1.03654	0.940424	0.837385	0.963957	1.09478	1.07284	0.886402	0.803088	0.808468	0.811882	0.823553	0.849043	0.924556	0.993286
481	-0.682401	-0.237588	0.249397	0.367201	0.239774	0.30814	0.536466	0.497939	0.274917	0.278745	0.675101	1.10272	1.15383	0.901798	0.72166	0.717023	0.781799	0.820996	0.832509	0.85473	0.751425	0.629534	0.676688	0.82508	0.937303	0.904488	0.864332	0.956739	1.03774	0.994173	0.924315	0.822269	0.681458	0.672128	0.848609	0.947103	0.870993	0.78051	0.921348	1.0524	1.0439	0.895117	0.823396	0.825037	0.826793	0.840339	0.846605	0.918223	1.00704
482	-0.604632	-0.17429	0.321098	0.464271	0.343044	0.381937	0.596893	0.557753	0.32193	0.337976	0.770989	1.2288	1.27054	0.985128	0.77222	0.788577	0.861439	0.870233	0.892721	0.931348	0.798575	0.645129	0.696639	0.865362	0.97949	0.937972	0.882114	0.96322	1.05895	1.02113	0.952624	0.861687	0.712069	0.666239	0.785573	0.867933	0.807934	0.73319	0.880927	1.00321	1.01022	0.892797	0.807102	0.799773	0.821042	0.84946	0.835018	0.89609	0.993852
483	-0.662196	-0.210813	0.291031	0.44165	0.329421	0.361223	0.568631	0.533685	0.295899	0.315573	0.761989	1.24445	1.30184	1.00687	0.762197	0.805917	0.922382	0.923958	0.948309	1.00458	0.853848	0.662291	0.708311	0.893577	1.00319	0.941771	0.860267	0.934666	1.05597	1.03152	0.968856	0.8991	0.761249	0.696283	0.766893	0.822419	0.767495	0.71786	0.861236	0.937826	0.929897	0.848154	0.76478	0.747954	0.800952	0.858329	0.83596	0.88744	0.984097
484	-0.813335	-0.337993	0.173109	0.335455	0.246086	0.268035	0.435515	0.386845	0.177055	0.225016	0.655261	1.13289	1.23222	0.975477	0.718053	0.777824	0.943605	0.950001	0.959607	1.01994	0.872461	0.674767	0.723848	0.905242	0.990194	0.907985	0.813365	0.878498	1.01191	1.0066	0.962922	0.913632	0.798301	0.737271	0.766316	0.784356	0.730429	0.716735	0.857151	0.87513	0.830761	0.782972	0.721369	0.709707	0.810052	0.892964	0.857802	0.874961	0.952342
485	-0.922518	-0.436437	0.0444735	0.194647	0.145081	0.159682	0.26742	0.198455	0.0481849	0.151741	0.546595	0.96764	1.10608	0.934315	0.694083	0.73547	0.915531	0.937369	0.928724	0.954634	0.81481	0.675723	0.753162	0.890668	0.905994	0.804425	0.747191	0.832888	0.968001	0.980935	0.950449	0.901102	0.800884	0.744967	0.729693	0.723077	0.690565	0.718546	0.853762	0.819095	0.741768	0.731078	0.699317	0.695015	0.836843	0.929889	0.87549	0.855173	0.911957
486	-1.01541	-0.50502	-0.0906035	0.0118087	0.015639	0.052939	0.135048	0.0554272	-0.0373626	0.116697	0.461736	0.79313	0.9522	0.871534	0.663097	0.667997	0.829194	0.86523	0.856722	0.855895	0.735101	0.673433	0.76622	0.836231	0.777355	0.663497	0.658581	0.77912	0.91773	0.946582	0.91768	0.85349	0.767565	0.724141	0.680069	0.66839	0.668155	0.73067	0.84989	0.771835	0.672637	0.694367	0.692117	0.689223	0.853815	0.949907	0.881518	0.847092	0.896883
487	-1.08582	-0.570915	-0.243746	-0.197075	-0.135432	-0.0391426	0.0741626	0.00622031	-0.0384534	0.136104	0.420196	0.675736	0.85434	0.824959	0.621165	0.5924	0.733144	0.784177	0.804352	0.824125	0.733741	0.69172	0.74531	0.752859	0.662661	0.551093	0.567837	0.709537	0.86909	0.915853	0.875255	0.783399	0.716982	0.705606	0.656223	0.641873	0.661842	0.745675	0.85265	0.759164	0.655858	0.682338	0.685957	0.686621	0.875163	0.974846	0.895285	0.85668	0.904427
488	-1.07436	-0.589	-0.341356	-0.339285	-0.252762	-0.095613	0.0762035	0.0366109	0.035572	0.205117	0.43043	0.631841	0.825824	0.825985	0.625126	0.579795	0.702769	0.763299	0.818022	0.876119	0.807557	0.73219	0.7185	0.695262	0.624671	0.523707	0.529743	0.664407	0.830522	0.886349	0.845375	0.743228	0.699508	0.732155	0.695413	0.662088	0.677394	0.76521	0.856715	0.762786	0.6727	0.688443	0.672565	0.683957	0.909698	1.01091	0.911427	0.859216	0.900894
489	-0.991524	-0.542601	-0.355859	-0.389656	-0.316087	-0.117607	0.110327	0.121047	0.154183	0.295331	0.46541	0.605052	0.796779	0.837619	0.673052	0.628513	0.734984	0.806977	0.867322	0.9302	0.881727	0.78278	0.715817	0.691874	0.661689	0.566615	0.545475	0.647369	0.788125	0.84256	0.816947	0.729107	0.713524	0.783911	0.762088	0.702534	0.709224	0.797497	0.86473	0.760143	0.669533	0.667149	0.635596	0.673721	0.938724	1.03419	0.916256	0.851311	0.887481
490	-0.876205	-0.452888	-0.297533	-0.346237	-0.304642	-0.103912	0.15902	0.245476	0.304906	0.383389	0.480833	0.538624	0.710673	0.793851	0.68481	0.655038	0.771931	0.865992	0.892394	0.912322	0.896224	0.823897	0.729467	0.703821	0.710741	0.623759	0.565831	0.610411	0.719454	0.794562	0.79566	0.728845	0.736615	0.817142	0.803394	0.730684	0.734952	0.826796	0.881493	0.777088	0.684641	0.662365	0.61518	0.665211	0.93762	1.01328	0.890763	0.828523	0.870104
491	-0.715627	-0.313675	-0.172852	-0.220608	-0.223256	-0.0592188	0.241757	0.415543	0.482508	0.479223	0.489314	0.472689	0.624864	0.728714	0.64942	0.628476	0.770551	0.888292	0.879483	0.855413	0.875989	0.846473	0.73058	0.683905	0.723147	0.668003	0.592547	0.588251	0.679248	0.780228	0.794364	0.736224	0.75262	0.820142	0.810918	0.737547	0.740982	0.837099	0.905694	0.826371	0.732264	0.687995	0.629167	0.672583	0.926658	0.979148	0.850689	0.79785	0.861402
492	-0.503726	-0.125723	-0.00355094	-0.0539273	-0.0993815	0.0211978	0.364493	0.601012	0.64567	0.565747	0.504271	0.446782	0.590065	0.706722	0.647062	0.637238	0.78445	0.899073	0.876243	0.836277	0.868469	0.855393	0.716195	0.639297	0.704979	0.689814	0.614087	0.586013	0.662492	0.760655	0.773057	0.722855	0.7431	0.809091	0.815912	0.747543	0.74165	0.827244	0.910181	0.860012	0.763742	0.705584	0.649989	0.684172	0.912623	0.948327	0.808311	0.762496	0.849571
493	-0.289576	0.0687029	0.191938	0.138835	0.0402984	0.113483	0.470953	0.725182	0.727809	0.580959	0.477689	0.430218	0.594288	0.731401	0.692423	0.699174	0.835796	0.932834	0.907682	0.859803	0.879299	0.852441	0.687755	0.600025	0.685684	0.684147	0.603795	0.573774	0.63691	0.709731	0.715525	0.681063	0.714768	0.796649	0.832016	0.780741	0.75953	0.81191	0.890629	0.867132	0.783145	0.725132	0.676749	0.705785	0.908133	0.929988	0.782684	0.739008	0.827401
494	-0.133596	0.204966	0.343515	0.316187	0.176438	0.195747	0.535056	0.794008	0.754247	0.543722	0.418363	0.403888	0.601664	0.7618	0.750959	0.782763	0.912984	0.990864	0.948536	0.886174	0.892263	0.84008	0.66316	0.600782	0.696191	0.682829	0.614324	0.603212	0.637794	0.657428	0.640559	0.620472	0.668227	0.765395	0.834562	0.812545	0.78012	0.796199	0.857685	0.861476	0.813842	0.758501	0.70499	0.739403	0.926203	0.935649	0.792074	0.745823	0.810455
495	-0.0782931	0.240808	0.385484	0.411112	0.281516	0.273379	0.571669	0.838432	0.784099	0.545218	0.422238	0.429044	0.619533	0.775493	0.78424	0.850215	0.997927	1.06054	0.971683	0.877672	0.885521	0.828007	0.665551	0.6464	0.742449	0.72077	0.681627	0.688693	0.676908	0.624799	0.570821	0.561207	0.623709	0.733125	0.830299	0.82821	0.784935	0.778797	0.824632	0.840996	0.82327	0.768801	0.714736	0.762947	0.942431	0.950272	0.823672	0.766845	0.795144
496	-0.0869735	0.20784	0.341715	0.404489	0.323953	0.33451	0.589001	0.867533	0.82195	0.588967	0.49104	0.499529	0.627641	0.759353	0.784245	0.889664	1.07554	1.12168	0.980019	0.85327	0.863504	0.827602	0.70833	0.725202	0.811259	0.776376	0.747033	0.760007	0.723199	0.622569	0.542177	0.54219	0.617752	0.729186	0.830477	0.819469	0.756339	0.741712	0.785151	0.804194	0.791563	0.738954	0.702897	0.759004	0.919036	0.933256	0.838994	0.771631	0.763715
497	-0.158562	0.107013	0.255326	0.349062	0.314092	0.354515	0.566815	0.832309	0.77863	0.574309	0.536175	0.562698	0.612059	0.708547	0.750704	0.880274	1.0838	1.12347	0.973089	0.846305	0.852152	0.838044	0.767812	0.796801	0.852056	0.796585	0.766404	0.784011	0.754156	0.642285	0.554956	0.561313	0.638435	0.728182	0.811266	0.785052	0.705567	0.68793	0.739968	0.773212	0.756187	0.703873	0.692686	0.751115	0.888954	0.91099	0.845919	0.772585	0.741938
498	-0.270576	-0.0298762	0.160674	0.294063	0.27718	0.328271	0.497896	0.722762	0.656099	0.505429	0.536496	0.599688	0.591682	0.652624	0.708414	0.838506	1.02781	1.07281	0.95132	0.844458	0.842263	0.841322	0.810102	0.829375	0.82822	0.747146	0.738008	0.781225	0.765446	0.657178	0.569317	0.568761	0.633576	0.703778	0.774445	0.743571	0.657255	0.645046	0.706745	0.753746	0.738959	0.697378	0.70968	0.758891	0.872126	0.904637	0.859312	0.780523	0.737505
499	-0.412008	-0.173437	0.0320417	0.169025	0.163327	0.248102	0.400467	0.565121	0.490362	0.404106	0.476449	0.571533	0.556224	0.613226	0.670265	0.778045	0.942675	1.00821	0.943254	0.865766	0.841735	0.824811	0.806633	0.811135	0.770043	0.672985	0.702499	0.793054	0.775025	0.646165	0.545718	0.534229	0.587629	0.673015	0.759162	0.732858	0.638388	0.629953	0.69542	0.742042	0.72758	0.706969	0.752861	0.788217	0.873796	0.925429	0.899655	0.810502	0.749171
500	-0.574064	-0.304039	-0.110382	-0.0269609	-0.0189448	0.141957	0.295391	0.382848	0.293656	0.267634	0.367492	0.487249	0.497544	0.576006	0.621564	0.692024	0.844272	0.947147	0.95528	0.908409	0.845456	0.797493	0.777244	0.770944	0.726877	0.633302	0.691627	0.816351	0.785992	0.631885	0.516828	0.492088	0.528156	0.641473	0.757212	0.747168	0.648383	0.632918	0.69826	0.737468	0.713286	0.706049	0.784595	0.813073	0.884987	0.960847	0.956492	0.857521	0.769123
501	-0.771313	-0.44586	-0.241317	-0.206551	-0.184586	0.0469776	0.194817	0.218856	0.132507	0.174861	0.314159	0.431894	0.440442	0.532273	0.574432	0.614577	0.769177	0.910441	0.969689	0.931995	0.833563	0.778549	0.7678	0.746578	0.705682	0.63326	0.71157	0.837517	0.796257	0.644906	0.535926	0.506063	0.513132	0.622228	0.748375	0.754827	0.664363	0.644821	0.716465	0.761781	0.725532	0.710351	0.798978	0.823934	0.900772	0.993997	0.99829	0.894619	0.797933
502	-0.980046	-0.58058	-0.336836	-0.297398	-0.256276	-0.00729655	0.127287	0.138091	0.0893625	0.199357	0.369985	0.447142	0.416116	0.50372	0.551601	0.574946	0.729244	0.893523	0.967632	0.915002	0.7865	0.749946	0.781385	0.758203	0.714515	0.666504	0.761934	0.870227	0.816801	0.684749	0.600387	0.575356	0.538353	0.607073	0.718658	0.735852	0.672431	0.65954	0.741278	0.809988	0.767889	0.734858	0.824468	0.833562	0.89298	0.984653	1.0001	0.906961	0.835395
503	-1.13742	-0.687825	-0.38864	-0.295937	-0.253454	-0.064282	0.052829	0.0942242	0.0940148	0.23947	0.423337	0.478953	0.427722	0.497292	0.528965	0.541659	0.702927	0.879098	0.941082	0.866638	0.724744	0.707987	0.779929	0.774603	0.745678	0.721549	0.826556	0.916845	0.855115	0.745199	0.694996	0.674653	0.591395	0.604748	0.686035	0.705154	0.682217	0.688939	0.761465	0.824439	0.780244	0.752246	0.859604	0.848061	0.850254	0.919649	0.96229	0.893315	0.861071
504	-1.17391	-0.733119	-0.403445	-0.273199	-0.267241	-0.160603	-0.0376552	0.0464688	0.0746538	0.224667	0.40991	0.465045	0.423739	0.489624	0.497006	0.497243	0.652811	0.826357	0.882212	0.809195	0.69436	0.69468	0.76102	0.761765	0.76751	0.768643	0.873699	0.955136	0.887744	0.796687	0.781913	0.765163	0.651027	0.6126	0.660308	0.682375	0.692976	0.715085	0.780594	0.833313	0.785373	0.766029	0.876976	0.836125	0.768315	0.809282	0.883032	0.838069	0.838302
505	-1.12568	-0.683617	-0.344793	-0.224034	-0.27459	-0.227803	-0.0870918	0.0163456	0.0494404	0.190416	0.356997	0.39492	0.379145	0.471016	0.479725	0.479197	0.606814	0.764061	0.828307	0.76687	0.680396	0.682301	0.714513	0.704517	0.746366	0.772612	0.871292	0.9397	0.86452	0.800468	0.814326	0.805614	0.68837	0.618849	0.637544	0.674104	0.713619	0.746124	0.818502	0.882436	0.838064	0.816206	0.888306	0.799164	0.681215	0.705932	0.799287	0.769542	0.792315
506	-1.01884	-0.544893	-0.200996	-0.0996777	-0.189493	-0.186263	-0.0561081	0.0378137	0.0732964	0.201703	0.315097	0.313481	0.348147	0.479327	0.480753	0.474127	0.577923	0.728055	0.802421	0.739055	0.644269	0.629768	0.645665	0.639144	0.705835	0.748481	0.848903	0.900228	0.820293	0.787687	0.808637	0.799328	0.694534	0.615054	0.612087	0.675548	0.758416	0.803206	0.868495	0.94304	0.918981	0.889363	0.895222	0.76467	0.633339	0.651853	0.741589	0.71959	0.764731
507	-0.918773	-0.434282	-0.0802108	0.0212131	-0.0810019	-0.11693	-0.0294534	0.047122	0.0923032	0.207128	0.266973	0.249898	0.350761	0.504889	0.478164	0.45059	0.538072	0.693988	0.781988	0.720996	0.616695	0.58648	0.597964	0.609604	0.692931	0.744729	0.84669	0.870461	0.77774	0.760798	0.785294	0.788834	0.709203	0.632684	0.621449	0.710865	0.826314	0.864196	0.900662	0.977023	0.978263	0.938433	0.885536	0.746871	0.633646	0.655148	0.740193	0.7329	0.783727
508	-0.8855	-0.436467	-0.0846148	0.0382581	-0.0500512	-0.0967773	-0.0376213	0.0170109	0.0633572	0.171841	0.216637	0.221297	0.359473	0.488334	0.431344	0.405389	0.495111	0.647341	0.735466	0.691128	0.608413	0.579949	0.601113	0.642413	0.729787	0.766358	0.845686	0.841693	0.741566	0.736196	0.773079	0.799842	0.746917	0.678817	0.672018	0.765621	0.874142	0.875866	0.886166	0.985515	1.01529	0.961385	0.874017	0.760768	0.689612	0.713799	0.788802	0.801666	0.845248
509	-0.910945	-0.501921	-0.148931	0.00524387	-0.0610285	-0.105684	-0.0507166	-0.0181372	0.0210826	0.12712	0.173944	0.206702	0.353959	0.435487	0.367204	0.377635	0.497043	0.633509	0.676169	0.630923	0.58513	0.578497	0.634344	0.700583	0.769998	0.780276	0.843327	0.832876	0.740715	0.754142	0.80154	0.82946	0.784917	0.730165	0.737451	0.812173	0.892904	0.86005	0.855143	0.990357	1.05709	1.00182	0.893711	0.794674	0.759528	0.792232	0.860053	0.885844	0.92109
510	-0.922226	-0.560801	-0.19713	-0.0131438	-0.0720822	-0.120113	-0.0513832	-0.0287915	-0.000917982	0.0979486	0.131937	0.187953	0.355143	0.400135	0.32184	0.356299	0.498572	0.620188	0.612605	0.567496	0.555447	0.566167	0.653295	0.738329	0.784517	0.780224	0.852999	0.853158	0.759219	0.773573	0.820516	0.839545	0.808364	0.769799	0.782623	0.824326	0.877792	0.837943	0.837204	0.990692	1.08342	1.04629	0.930219	0.822731	0.810315	0.864824	0.928341	0.941237	0.960406
511	-0.903821	-0.611424	-0.24605	-0.0342154	-0.0823371	-0.111855	-0.0171547	0.00316691	0.00629775	0.084819	0.102187	0.18684	0.382023	0.40246	0.298888	0.316203	0.447377	0.554538	0.530247	0.515013	0.54229	0.561366	0.652125	0.749138	0.776486	0.754612	0.837081	0.856752	0.753204	0.754529	0.801837	0.813435	0.80437	0.786048	0.80081	0.80422	0.831192	0.803851	0.830002	0.984562	1.08122	1.05597	0.935353	0.818521	0.826676	0.909523	0.960793	0.945466	0.959569
512	-0.826841	-0.605148	-0.284076	-0.0713819	-0.0867451	-0.0680645	0.0378602	0.0672148	0.0630351	0.115004	0.106638	0.193639	0.395382	0.405071	0.293497	0.301065	0.413446	0.501064	0.482731	0.517287	0.590321	0.605703	0.648917	0.712534	0.722958	0.696338	0.792799	0.839833	0.734565	0.72301	0.771066	0.76618	0.764029	0.773488	0.800066	0.77024	0.774646	0.759167	0.81767	0.977803	1.07342	1.03224	0.889293	0.777086	0.822906	0.929537	0.95269	0.910348	0.946711
513	-0.644919	-0.423903	-0.172244	-0.0108482	-0.00346928	0.0368212	0.106367	0.14574	0.169932	0.216066	0.176183	0.230183	0.412317	0.413371	0.317392	0.348607	0.47254	0.554702	0.541096	0.601455	0.69696	0.705698	0.688544	0.683469	0.673755	0.661385	0.778892	0.851019	0.754772	0.740543	0.768817	0.718666	0.70352	0.751923	0.800543	0.749112	0.741861	0.734641	0.797207	0.946221	1.03654	0.975252	0.818851	0.720313	0.804171	0.923599	0.920815	0.871513	0.942356
514	-0.432596	-0.167563	0.032506	0.137353	0.14788	0.164141	0.173577	0.22432	0.305465	0.390603	0.345206	0.355274	0.482857	0.458183	0.396346	0.476645	0.624745	0.698325	0.667412	0.702831	0.782668	0.8016	0.76847	0.720052	0.69504	0.677053	0.79243	0.88735	0.804988	0.790948	0.786438	0.680672	0.648745	0.734782	0.805845	0.744611	0.740115	0.741134	0.784042	0.8986	0.970503	0.905536	0.770492	0.693506	0.79915	0.91641	0.886283	0.844149	0.940466
515	-0.315438	-0.0466223	0.1306	0.226987	0.244086	0.237523	0.221086	0.284305	0.412704	0.555503	0.565864	0.576505	0.616214	0.527583	0.493973	0.619199	0.76893	0.812924	0.756096	0.752014	0.806023	0.849821	0.833301	0.776286	0.750213	0.709818	0.800733	0.91024	0.836637	0.823125	0.810456	0.678397	0.627802	0.716686	0.788411	0.731275	0.752362	0.773749	0.808886	0.888301	0.932183	0.867802	0.752033	0.66892	0.777664	0.908748	0.872207	0.84094	0.942117
516	-0.263018	-0.0388213	0.109045	0.230051	0.270023	0.278286	0.283846	0.350822	0.476477	0.643464	0.730776	0.777957	0.750473	0.619211	0.605956	0.740958	0.867274	0.878414	0.803014	0.766497	0.794395	0.848698	0.843736	0.788613	0.77462	0.724043	0.790557	0.91097	0.857788	0.850807	0.844007	0.715836	0.646877	0.705168	0.748884	0.694465	0.748116	0.819172	0.878219	0.931747	0.936514	0.859101	0.743598	0.631784	0.733912	0.896356	0.876576	0.845368	0.929573
517	-0.229807	-0.0187374	0.102058	0.240002	0.293919	0.31604	0.354057	0.430222	0.521866	0.672589	0.8026	0.874622	0.826209	0.714003	0.717319	0.818935	0.904674	0.906321	0.839025	0.777964	0.775817	0.824608	0.821391	0.768081	0.763389	0.712908	0.761523	0.895093	0.883326	0.883673	0.860878	0.732314	0.659663	0.704636	0.718468	0.660662	0.737308	0.866069	0.961484	0.988952	0.937544	0.833843	0.716306	0.589118	0.681648	0.864589	0.857216	0.811993	0.882733
518	-0.195369	0.0456404	0.150977	0.276262	0.312459	0.323634	0.376401	0.47651	0.552581	0.677785	0.80913	0.885604	0.851548	0.789389	0.797139	0.852857	0.902615	0.907891	0.866729	0.794487	0.764322	0.804784	0.793515	0.733736	0.731955	0.689523	0.725345	0.868388	0.903502	0.910754	0.859436	0.720886	0.652656	0.710477	0.711049	0.641855	0.724189	0.898215	1.02608	1.02502	0.921248	0.794634	0.673954	0.55558	0.648392	0.82494	0.807274	0.745027	0.812331
519	-0.182774	0.111746	0.212744	0.30721	0.319937	0.320252	0.363447	0.480679	0.562367	0.662398	0.773635	0.843811	0.838017	0.825061	0.833874	0.866357	0.899008	0.887255	0.86134	0.790604	0.739446	0.771752	0.75248	0.689104	0.690569	0.665669	0.693673	0.829004	0.899872	0.926953	0.858595	0.700794	0.619897	0.698962	0.707924	0.63149	0.713314	0.911529	1.05021	1.02669	0.906997	0.779361	0.650409	0.536961	0.629877	0.789662	0.763941	0.693821	0.760369
520	-0.179302	0.151262	0.256158	0.325205	0.345733	0.359325	0.378819	0.485789	0.567053	0.638052	0.729157	0.78493	0.79252	0.824195	0.849945	0.883894	0.912749	0.861596	0.827882	0.76296	0.703519	0.736836	0.712056	0.649863	0.665488	0.667269	0.690706	0.801578	0.882545	0.919548	0.839139	0.675334	0.592129	0.689835	0.708255	0.637092	0.711827	0.896032	1.02418	1.00334	0.903637	0.793095	0.653624	0.530241	0.612482	0.751421	0.727113	0.670979	0.745891
521	-0.239565	0.119307	0.260835	0.327361	0.366064	0.388322	0.379631	0.465957	0.5457	0.601419	0.691197	0.741249	0.743681	0.79892	0.842354	0.891563	0.932079	0.841442	0.774947	0.711048	0.654057	0.69475	0.667496	0.617386	0.657697	0.688023	0.711145	0.797323	0.867046	0.890994	0.797873	0.652251	0.593326	0.694935	0.709023	0.653488	0.723219	0.877458	0.992015	0.991769	0.919189	0.82772	0.683559	0.5459	0.603425	0.710549	0.683243	0.652798	0.749436
522	-0.403649	-0.00111384	0.19975	0.271263	0.298815	0.318504	0.307561	0.391599	0.472765	0.52403	0.639433	0.720509	0.719206	0.758491	0.788707	0.838793	0.903796	0.800129	0.688985	0.615506	0.573739	0.626248	0.601608	0.588361	0.664304	0.709636	0.727343	0.792349	0.84188	0.842515	0.743168	0.630057	0.608103	0.699762	0.701076	0.660465	0.739587	0.887986	0.995617	1.00911	0.953199	0.87033	0.723317	0.568939	0.593899	0.67452	0.647316	0.635075	0.757454
523	-0.605204	-0.180186	0.0474131	0.101941	0.10107	0.143813	0.193608	0.297535	0.3601	0.390601	0.525132	0.664926	0.699896	0.70959	0.686117	0.695562	0.778216	0.695062	0.569134	0.505337	0.488357	0.538565	0.505641	0.537848	0.662869	0.717779	0.721099	0.765654	0.818924	0.818426	0.718691	0.620476	0.611315	0.678458	0.666856	0.641428	0.736099	0.901287	1.01144	1.02613	0.979061	0.89898	0.756524	0.596953	0.585223	0.644216	0.632679	0.635648	0.778154
524	-0.713244	-0.27693	-0.073723	-0.0731879	-0.117739	-0.0604151	0.0593556	0.199847	0.254989	0.258196	0.354989	0.518307	0.641373	0.678315	0.606118	0.551943	0.637187	0.585671	0.466043	0.426468	0.433384	0.462062	0.413297	0.473692	0.637359	0.709111	0.715241	0.751163	0.818874	0.824724	0.72926	0.633703	0.606257	0.634456	0.623968	0.62683	0.721154	0.876751	0.984397	1.00762	0.975616	0.899359	0.770616	0.627935	0.588615	0.622508	0.626541	0.633966	0.779693
525	-0.732236	-0.264163	-0.0734864	-0.118816	-0.213933	-0.188939	-0.0512442	0.121662	0.201861	0.197872	0.224103	0.361147	0.579284	0.67935	0.566254	0.44581	0.529401	0.516563	0.413028	0.401095	0.430582	0.436452	0.369085	0.424871	0.594835	0.691344	0.726154	0.77064	0.834888	0.822849	0.731014	0.644437	0.599963	0.596757	0.602062	0.635847	0.716594	0.830182	0.91425	0.944479	0.937038	0.877157	0.777111	0.657062	0.599089	0.61412	0.628958	0.633197	0.777119
526	-0.777536	-0.269454	-0.0184842	-0.0522672	-0.189584	-0.225942	-0.114611	0.0701299	0.179053	0.178701	0.158084	0.270605	0.552618	0.698512	0.53895	0.362415	0.453171	0.47875	0.391997	0.412989	0.46345	0.456054	0.36764	0.39129	0.545453	0.663698	0.736647	0.80469	0.856429	0.808619	0.702162	0.605641	0.548733	0.545916	0.584186	0.636679	0.6921	0.762648	0.820185	0.854591	0.879748	0.847856	0.783157	0.675484	0.615911	0.650021	0.684183	0.680396	0.811222
527	-0.869588	-0.358321	-0.0191138	-0.00718025	-0.157044	-0.220979	-0.128179	0.0456654	0.161281	0.156669	0.105266	0.211313	0.533475	0.704547	0.526679	0.336392	0.420557	0.459491	0.386105	0.445321	0.510988	0.487321	0.375142	0.371052	0.510481	0.622903	0.715626	0.815089	0.860575	0.782586	0.669412	0.56247	0.49618	0.499866	0.559354	0.616729	0.649006	0.707368	0.762959	0.791419	0.816159	0.796945	0.770843	0.689744	0.648733	0.720869	0.773719	0.758751	0.866837
528	-0.966798	-0.507474	-0.129372	-0.0706916	-0.194338	-0.232727	-0.11022	0.0732535	0.179684	0.15719	0.0780173	0.188084	0.53217	0.709265	0.5344	0.352568	0.411078	0.454557	0.390096	0.474778	0.556522	0.514111	0.373403	0.357257	0.492997	0.578409	0.674278	0.809825	0.865215	0.783268	0.688246	0.583809	0.51232	0.497988	0.543078	0.595508	0.62276	0.695151	0.759411	0.767076	0.762698	0.747833	0.762128	0.713968	0.67886	0.769013	0.839007	0.823516	0.913997
529	-1.02428	-0.636005	-0.281139	-0.191523	-0.276382	-0.271652	-0.0792029	0.164538	0.262158	0.198662	0.0826387	0.207149	0.571327	0.732117	0.546448	0.358995	0.391044	0.463218	0.426966	0.509263	0.583892	0.529064	0.374536	0.355271	0.487863	0.552518	0.649303	0.804291	0.881397	0.828053	0.7577	0.649794	0.567219	0.522431	0.551956	0.606227	0.635549	0.720358	0.780124	0.758408	0.735004	0.73543	0.776928	0.746103	0.71195	0.803069	0.870813	0.856759	0.945734
530	-1.05236	-0.707254	-0.372764	-0.26497	-0.340781	-0.311775	-0.0378536	0.279303	0.356111	0.241764	0.106953	0.258572	0.640337	0.764401	0.554856	0.354702	0.368798	0.476926	0.494044	0.580823	0.639229	0.566963	0.401796	0.364977	0.48548	0.564079	0.673412	0.818313	0.904002	0.889619	0.839333	0.704922	0.587698	0.535305	0.582484	0.650105	0.685105	0.771614	0.803923	0.743332	0.709774	0.722534	0.769921	0.754724	0.752165	0.85196	0.904314	0.896174	0.986563
531	-1.07088	-0.737855	-0.385944	-0.256396	-0.345299	-0.332747	-0.020193	0.34411	0.405375	0.264094	0.140561	0.31258	0.696626	0.795341	0.569453	0.349958	0.338021	0.454544	0.516437	0.627077	0.701094	0.615715	0.438688	0.370169	0.467532	0.569393	0.687078	0.808737	0.883323	0.895104	0.878271	0.72846	0.572751	0.538846	0.627522	0.708351	0.74024	0.813477	0.807863	0.710189	0.666823	0.684578	0.723054	0.726527	0.778863	0.900749	0.957484	0.973328	1.03601
532	-1.11042	-0.783214	-0.385094	-0.211551	-0.314951	-0.346162	-0.050091	0.32825	0.390103	0.254053	0.152648	0.325679	0.701491	0.816205	0.598513	0.351389	0.304899	0.414066	0.499259	0.624849	0.723335	0.629294	0.448316	0.355416	0.425783	0.534614	0.645797	0.754735	0.827142	0.852159	0.863203	0.722915	0.560864	0.548035	0.660085	0.740919	0.772141	0.83568	0.808969	0.695329	0.647479	0.665225	0.679661	0.679076	0.770839	0.920184	0.999426	1.04207	1.06903
533	-1.2385	-0.897941	-0.441894	-0.215338	-0.327911	-0.385552	-0.101262	0.282087	0.345145	0.219937	0.146833	0.322159	0.675265	0.798959	0.600021	0.348387	0.291862	0.399881	0.492933	0.593818	0.692412	0.616282	0.455475	0.353667	0.401686	0.49914	0.588369	0.68849	0.778874	0.818204	0.830061	0.705144	0.578813	0.590369	0.69664	0.758634	0.788606	0.846528	0.822	0.718031	0.673332	0.690496	0.677216	0.651761	0.755476	0.920056	1.00894	1.06175	1.07638
534	-1.44858	-1.07357	-0.571483	-0.304706	-0.409693	-0.454322	-0.157061	0.226596	0.289306	0.183293	0.143605	0.322067	0.627597	0.725792	0.551337	0.33352	0.300481	0.413808	0.492742	0.540322	0.642174	0.619792	0.493855	0.384103	0.410562	0.49308	0.568548	0.65015	0.755996	0.824666	0.823451	0.700438	0.6273	0.66571	0.741534	0.76423	0.781518	0.83945	0.8426	0.769277	0.729875	0.746121	0.710142	0.662555	0.768784	0.924777	0.992656	1.04033	1.06405
535	-1.58138	-1.18484	-0.682425	-0.406692	-0.491614	-0.497442	-0.184009	0.187934	0.26036	0.18798	0.174449	0.339664	0.575037	0.638654	0.514295	0.354062	0.345203	0.455203	0.509048	0.50173	0.600324	0.617293	0.527935	0.4264	0.446922	0.527878	0.599828	0.642436	0.740266	0.853661	0.857719	0.726961	0.676794	0.724591	0.770601	0.773284	0.781262	0.825218	0.853151	0.821438	0.785314	0.781714	0.705131	0.639617	0.760476	0.91592	0.968085	1.00554	1.0391
536	-1.54788	-1.14999	-0.684002	-0.420748	-0.500454	-0.483497	-0.156755	0.212837	0.308128	0.276933	0.280265	0.406537	0.561298	0.594108	0.533978	0.43267	0.422905	0.504948	0.534319	0.494729	0.578608	0.597242	0.542013	0.475543	0.518034	0.612783	0.668481	0.652759	0.721774	0.858571	0.864559	0.723549	0.677259	0.744348	0.802697	0.820449	0.825609	0.829932	0.858874	0.870288	0.834869	0.785241	0.653304	0.576327	0.720986	0.896717	0.961938	0.991314	1.02414
537	-1.43219	-1.01986	-0.590485	-0.344909	-0.437947	-0.426639	-0.0950937	0.268955	0.378473	0.38115	0.401997	0.484771	0.570326	0.577932	0.563523	0.511449	0.502003	0.551883	0.549143	0.490532	0.571389	0.590956	0.558586	0.513591	0.575251	0.692298	0.735206	0.667931	0.696148	0.815505	0.808469	0.670404	0.639821	0.744817	0.841558	0.881413	0.878561	0.839771	0.863491	0.916372	0.874891	0.769754	0.610511	0.55111	0.713996	0.902565	0.986546	1.01399	1.03942
538	-1.41614	-0.966692	-0.532615	-0.290533	-0.392103	-0.397147	-0.0875737	0.249232	0.367507	0.401117	0.443323	0.495956	0.533507	0.534646	0.551567	0.534506	0.535544	0.569634	0.539383	0.473473	0.56836	0.600628	0.571181	0.520893	0.586961	0.715963	0.755532	0.666514	0.658537	0.735602	0.708861	0.594093	0.592263	0.725215	0.842594	0.884256	0.870197	0.824157	0.870737	0.961571	0.909726	0.763489	0.613147	0.586664	0.744027	0.913446	0.998985	1.02549	1.04453
[truncated: 662 more rows]
[truncated: 92 more columns]

## Sheet: Fig. 7c R
Supplementary Data 7. Modulation of postsynaptic neural activity by Interluminescence in vivo.
FIG7_panel_c_right_mean_spectrogram_no_opsin: Average spectrogram across electrode contacts and Opsin(-) animals. Time steps are on the rows and frequency bins are along the columns.
[truncated: 1,382 more rows]
[truncated: 92 more columns]

## Sheet: Fig. 7d L
Supplementary Data 7. Modulation of postsynaptic neural activity by Interluminescence in vivo.
[truncated: 1,383 more rows]

## Sheet: Fig. 7d R
Supplementary Data 7. Modulation of postsynaptic neural activity by Interluminescence in vivo.
[truncated: 1,383 more rows]

[truncated: 2 more sheets: Fig. 7e, Fig. 7f]
